# Supplementary material for: An Effective Fluorescent Marker for Tracking the Dispersal of Small Insects with Field Evidence of Mark–Release–Recapture of Trissolcus japonicus
Source: Insects. 2024 Jun 29;15(7):487. doi: 10.3390/insects15070487 (PMC11276981; doi:10.3390/insects15070487)
Supplement: Supplementary file 1 [file insects-15-00487-s001.zip]

Archive with 3 entries (2 files):
- insects-3068042-supplementary materials/
- insects-3068042-supplementary materials/insects-3068042-data file.xlsx
- insects-3068042-supplementary materials/insects-3068042-supplementary.pdf
