# Supplementary material for: An Effective Fluorescent Marker for Tracking the Dispersal of Small Insects with Field Evidence of Mark–Release–Recapture of Trissolcus japonicus
Source: Insects. 2024 Jun 29;15(7):487. doi: 10.3390/insects15070487 (PMC11276981; doi:10.3390/insects15070487)
Supplement: Supplementary file 1 [file insects-15-00487-s001.zip › insects-3068042-supplementary materials/insects-3068042-data file.xlsx]

## Sheet: Flight
Date	Parasitoid	Treatment	Total	Number flying	Number dead	Marked
2021-12-16	Tj	Mark	11	11	4	Y
2021-12-16	Tj	Control	6	6	0	N
2022-01-05	Tj	Mark	20	20	0	Y
2022-01-05	Tj	Control	20	20	0	N
2022-01-13	Tj	Mark	13	8	0	Y	5 males in water
2022-01-13	Tj	Control	8	8	0	N
2021-12-16	Pachy	Mark	20	20	0	Y
2021-12-16	Pachy	Control	20	20	0	N
2022-01-05	Pachy	Mark	20	20	0	Y
2022-01-05	Pachy	Control	20	20	0	N
2022-01-13	Pachy	Mark	20	20	0	Y
2022-01-13	Pachy	Control	20	20	0	N

## Sheet: Marking longevity
Date	Parasitoid	Treatment	Cage	Rep	Dead	Cage start	Age	Notes
2021-12-17	Tj	mark	1		1	12/16/2021	1
2021-12-20	Tj	control	2		1	12/16/2021	4
2021-12-22	Tj	mark	1		1	12/16/2021	6
2021-12-22	Tj	control	2		1	12/16/2021	6
2021-12-24	Tj	mark	1		2	12/16/2021	8
2021-12-27	Tj	control	2		1	12/16/2021	11
2021-12-27	Tj	mark	1		3	12/16/2021	11
2021-12-28	Tj	mark	1		5	12/16/2021	12	dry honey
2021-12-28	Tj	control	2		3	12/16/2021	12	dry honey
2021-12-29	Tj	control	2		1	12/16/2021	13
2021-12-29	Tj	mark	1		2	12/16/2021	13
2022-01-03	Tj	mark	1		2	12/16/2021	18
2022-01-03	Tj	control	2		1	12/16/2021	18
2022-01-04	Tj	control	2		1	12/16/2021	19
2022-01-05	Tj	control	2		1	12/16/2021	20
2022-01-06	Tj	mark	6		1	1/5/2022	1
2022-01-06	Tj	control	3		1	1/5/2022	1
2022-01-07	pachy	mark	4		1	1/5/2022	2
2022-01-10	Tj	mark	6		3	1/5/2022	5
2022-01-10	pachy	control	5		7	1/5/2022	5
2022-01-10	Tj	control	3		4	1/5/2022	5
2022-01-11	Tj	mark	6		3	1/5/2022	6
2022-01-11	pachy	control	5		3	1/5/2022	6
2022-01-11	pachy	mark	4		1	1/5/2022	6
2022-01-11	Tj	control	3		7	1/5/2022	6
2022-01-11	Tj	mark	1		1	12/16/2021	26
2022-01-12	Tj	mark	6		3	1/5/2022	7
2022-01-12	pachy	mark	4		1	1/5/2022	7
2022-01-12	Tj	control	3		1	1/5/2022	7
2022-01-13	Tj	mark	6		2	1/5/2022	8
2022-01-13	pachy	control	5		1	1/5/2022	8
2022-01-13	pachy	mark	4		1	1/5/2022	8
2022-01-14	Tj	mark	6		1	1/5/2022	9
2022-01-15	pachy	mark	4		1	1/5/2022	10
2022-01-15	Tj	mark	7		1	1/13/2022	2
2022-01-17	pachy	control	10		1	1/13/2022	4
2022-01-17	Tj	mark	7		6	1/13/2022	4
2022-01-17	Tj	control	9		4	1/13/2022	4
2022-01-17	Tj	control	2		2	12/16/2021	32
2022-01-18	Tj	mark	7		8	1/13/2022	5
2022-01-17	pachy	mark	8		1	1/13/2022	4
2022-01-18	pachy	mark	8		1	1/13/2022	5
2022-01-18	Tj	control	3		1	1/5/2022	13
2022-01-18	Tj	mark	1		4	12/16/2021	33
2022-01-19	Tj	mark	7		1	1/13/2022	6
2022-01-19	pachy	control	10		1	1/13/2022	6
2022-01-20	Tj	mark	7		1	1/13/2022	7
2022-01-20	Tj	control	9		3	1/13/2022	7
2022-01-21	Tj	control	9		5	1/13/2022	8
2022-01-24	Tj	mark	7			1/13/2022	11	forgot count?
2022-01-24	pachy	mark	4		1	1/5/2022	19
2022-01-24	pachy	mark	8		0	1/13/2022	11
2022-01-24	pachy	control	10		0	1/13/2022	11
2022-01-24	Tj	control	3		1	1/5/2022	19
2022-01-24	Tj	control	9		6	1/13/2022	11
2022-01-24	Tj	mark	6		8	1/5/2022	19
2022-01-24	pachy	control	5		5	1/5/2022	19
2022-01-25	Tj	mark	7		10	1/13/2022	12
2022-01-25	pachy	mark	8		0	1/13/2022	12
2022-01-25	pachy	mark	4		0	1/5/2022	20
2022-01-25	pachy	control	10		1	1/13/2022	12
2022-01-25	Tj	control	3		0	1/5/2022	20
2022-01-25	Tj	control	9		9	1/13/2022	12
2022-01-25	Tj	mark	6		1	1/5/2022	20
2022-01-25	pachy	control	5		0	1/5/2022	20
2022-01-26	Tj	mark	7		5	1/13/2022	13
2022-01-26	pachy	mark	8		0	1/13/2022	13
2022-01-26	pachy	mark	14		0	2/1/2022	-6
2022-01-26	pachy	control	10		0	1/13/2022	13
2022-01-26	Tj	control	3		0	1/5/2022	21
2022-01-26	Tj	control	9		3	1/13/2022	13
2022-01-26	Tj	mark	6		0	1/5/2022	21
2022-01-26	pachy	control	5		0	1/5/2022	21
2022-01-27	pachy	control	10		0	1/13/2022	14
2022-01-27	Tj	control	3		0	1/5/2022	22
2022-01-27	Tj	mark	7		2	1/13/2022	14
2022-01-27	pachy	mark	8		0	1/13/2022	14
2022-01-27	pachy	mark	4		0	1/5/2022	22
2022-01-27	pachy	control	5		1	1/5/2022	22
2022-01-27	Tj	mark	6		0	1/5/2022	22
2022-01-27	Tj	control	9		1	1/13/2022	14
2022-01-28	Tj	mark	7		0	1/13/2022	15
2022-01-28	pachy	mark	8		0	1/13/2022	15
2022-01-28	pachy	mark	4		1	1/5/2022	23
2022-01-28	pachy	control	10		0	1/13/2022	15
2022-01-28	Tj	control	3		0	1/5/2022	23
2022-01-28	Tj	control	9		0	1/13/2022	15
2022-01-28	Tj	mark	6		0	1/5/2022	23
2022-01-28	pachy	control	5		0	1/5/2022	23
2022-01-31	Tj	mark	7		3	1/13/2022	18
2022-01-31	Tj	control	9		1	1/13/2022	18
2022-01-31	Tj	mark	6		1	1/5/2022	26
2022-01-31	pachy	mark	8		0	1/13/2022	18
2022-01-31	pachy	mark	4		0	1/5/2022	26
2022-01-31	pachy	control	5		0	1/5/2022	26
2022-01-31	Tj	control	3		0	1/5/2022	26
2022-02-01	pachy	control	0		0	12/16/2021	47
2022-02-02	Tj	control	9		1	1/13/2022	20
2022-02-02	pachy	mark	14		1	2/1/2022	1
2022-02-03	Tj	control	3		0	1/5/2022	29
2022-02-03	pachy	mark	14		1	2/1/2022	2
2022-02-03	pachy	mark	13		3	2/1/2022	2
2022-02-03	pachy	control	12		2	2/1/2022	2
2022-02-03	pachy	control	11		1	2/1/2022	2
2022-02-04	pachy	control	12		4	2/1/2022	3
2022-02-04	pachy	mark	13		4	2/1/2022	3
2022-02-04	pachy	mark	14		5	2/1/2022	3
2022-02-04	pachy	control	10		0	1/13/2022	22
2022-02-04	Tj	mark	7		0	1/13/2022	22
2022-02-04	pachy	control	11		3	2/1/2022	3
2022-02-05	pachy	mark	13		1	2/1/2022	4
2022-02-06	Tj	mark	7		1	1/13/2022	24
2022-02-07	pachy	mark	13		3	2/1/2022	6
2022-02-07	pachy	control	11		2	2/1/2022	6
2022-02-07	pachy	control	12		1	2/1/2022	6
2022-02-07	pachy	mark	13		0	2/1/2022	6
2022-02-07	pachy	mark	14		3	2/1/2022	6
2022-02-07	pachy	control	10		0	1/13/2022	25
2022-02-07	Tj	mark	7		0	1/13/2022	25
2022-02-08	pachy	control	12		1	2/1/2022	7
2022-02-08	pachy	mark	14		1	2/1/2022	7
2022-02-09	pachy	control	11		0	2/1/2022	8
2022-02-09	pachy	control	12		1	2/1/2022	8
2022-02-09	pachy	mark	13		1	2/1/2022	8
2022-02-09	pachy	mark	14		0	2/1/2022	8
2022-02-09	pachy	control	10		0	1/13/2022	27
2022-02-09	Tj	mark	7		0	1/13/2022	27
2022-02-10	Tj	mark	7		2	1/13/2022	28
2022-02-11	pachy	mark	14		3	2/1/2022	10
2022-02-11	Tj	mark	7		3	1/13/2022	29
2022-02-14	pachy	control	11		1	2/1/2022	13
2022-02-14	pachy	control	12		2	2/1/2022	13
2022-02-14	pachy	mark	13		1	2/1/2022	13
2022-02-14	pachy	mark	14		2	2/1/2022	13
2022-02-14	pachy	control	10		1	1/13/2022	32
2022-02-15	pachy	control	12		3	2/1/2022	14
2022-02-16	pachy	control	12		1	2/1/2022	15
2022-02-17	pachy	control	11		1	2/1/2022	16
2022-02-18	pachy	control	11		2	2/1/2022	17
2022-02-22	pachy	mark	14		1	2/1/2022	21
2022-02-22	Tj	mark	7		1	1/13/2022	40
2022-02-22	pachy	control	11		3	2/1/2022	21
2022-02-23	pachy	control	11		2	2/1/2022	22
2022-02-25	pachy	control	12		1	2/1/2022	24
2022-02-25	pachy	mark	14		3	2/1/2022	24
2022-02-25	pachy	control	11		2	2/1/2022	24
2022-02-27	pachy	control	11		2	2/1/2022	26
2022-03-03	pachy	control	11		1	2/1/2022	30

## Sheet: Suvival curve
Cage	Species	Treatment	Wasp	Age
1	tj	mark	1	1
1	tj	mark	2	6
1	tj	mark	3	8
1	tj	mark	4	8
1	tj	mark	5	11
1	tj	mark	6	11
1	tj	mark	7	11
1	tj	mark	8	12
1	tj	mark	9	12
1	tj	mark	10	12
1	tj	mark	11	12
1	tj	mark	12	12
1	tj	mark	13	13
1	tj	mark	14	13
1	tj	mark	15	18
1	tj	mark	16	18
1	tj	mark	17	26
1	tj	mark	18	33
1	tj	mark	19	33
1	tj	mark	20	33
1	tj	mark	21	33
2	tj	control	1	4
2	tj	control	2	6
2	tj	control	3	11
2	tj	control	4	12
2	tj	control	5	12
2	tj	control	6	12
2	tj	control	7	13
2	tj	control	8	18
2	tj	control	9	19
2	tj	control	10	20
2	tj	control	11	32
2	tj	control	12	32
3	tj	control	1	1
3	tj	control	2	5
3	tj	control	3	5
3	tj	control	4	5
3	tj	control	5	5
3	tj	control	6	6
3	tj	control	7	6
3	tj	control	8	6
3	tj	control	9	6
3	tj	control	10	6
3	tj	control	11	6
3	tj	control	12	6
3	tj	control	13	7
3	tj	control	14	13
3	tj	control	15	19
4	pachy	mark	1	2
4	pachy	mark	2	6
4	pachy	mark	3	7
4	pachy	mark	4	8
4	pachy	mark	5	10
4	pachy	mark	6	19
4	pachy	mark	7	23
5	pachy	control	1	5
5	pachy	control	2	5
5	pachy	control	3	5
5	pachy	control	4	5
5	pachy	control	5	5
5	pachy	control	6	5
5	pachy	control	7	5
5	pachy	control	8	6
5	pachy	control	9	6
5	pachy	control	10	6
5	pachy	control	11	8
5	pachy	control	12	19
5	pachy	control	13	19
5	pachy	control	14	19
5	pachy	control	15	19
5	pachy	control	16	19
5	pachy	control	17	22
6	tj	mark	1	1
6	tj	mark	2	5
6	tj	mark	3	5
6	tj	mark	4	5
6	tj	mark	5	6
6	tj	mark	6	6
6	tj	mark	7	6
6	tj	mark	8	7
6	tj	mark	9	7
6	tj	mark	10	7
6	tj	mark	11	8
6	tj	mark	12	8
6	tj	mark	13	9
6	tj	mark	14	19
6	tj	mark	15	19
6	tj	mark	16	19
6	tj	mark	17	19
6	tj	mark	18	19
6	tj	mark	19	19
6	tj	mark	20	19
6	tj	mark	21	19
6	tj	mark	22	20
6	tj	mark	23	26
7	tj	mark	1	2
7	tj	mark	2	4
7	tj	mark	3	4
7	tj	mark	4	4
7	tj	mark	5	4
7	tj	mark	6	4
7	tj	mark	7	4
7	tj	mark	8	5
7	tj	mark	9	5
7	tj	mark	10	5
7	tj	mark	11	5
7	tj	mark	12	5
7	tj	mark	13	5
7	tj	mark	14	5
7	tj	mark	15	5
7	tj	mark	16	6
7	tj	mark	17	7
7	tj	mark	18	12
7	tj	mark	19	12
7	tj	mark	20	12
7	tj	mark	21	12
7	tj	mark	22	12
7	tj	mark	23	12
7	tj	mark	24	12
7	tj	mark	25	12
7	tj	mark	26	12
7	tj	mark	27	12
7	tj	mark	28	13
7	tj	mark	29	13
7	tj	mark	30	13
7	tj	mark	31	13
7	tj	mark	32	13
7	tj	mark	33	14
7	tj	mark	34	14
7	tj	mark	35	18
7	tj	mark	36	18
7	tj	mark	37	18
7	tj	mark	38	24
7	tj	mark	39	28
7	tj	mark	40	28
7	tj	mark	41	29
7	tj	mark	42	29
7	tj	mark	43	29
7	tj	mark	44	40
8	pachy	mark	1	4
8	pachy	mark	2	5
9	tj	control	1	4
9	tj	control	2	4
9	tj	control	3	4
9	tj	control	4	4
9	tj	control	5	7
9	tj	control	6	7
9	tj	control	7	7
9	tj	control	8	8
9	tj	control	9	8
9	tj	control	10	8
9	tj	control	11	8
9	tj	control	12	8
9	tj	control	13	11
9	tj	control	14	11
9	tj	control	15	11
9	tj	control	16	11
9	tj	control	17	11
9	tj	control	18	11
9	tj	control	19	12
9	tj	control	20	12
9	tj	control	21	12
9	tj	control	22	12
9	tj	control	23	12
9	tj	control	24	12
9	tj	control	25	12
9	tj	control	26	12
9	tj	control	27	12
9	tj	control	28	13
9	tj	control	29	13
9	tj	control	30	13
9	tj	control	31	14
9	tj	control	32	18
9	tj	control	33	20
10	pachy	control	1	4
10	pachy	control	2	6
10	pachy	control	3	12
10	pachy	control	4	32
11	pachy	control	1	2
11	pachy	control	2	3
11	pachy	control	3	3
11	pachy	control	4	3
11	pachy	control	5	6
11	pachy	control	6	6
11	pachy	control	7	13
11	pachy	control	8	16
11	pachy	control	9	17
11	pachy	control	10	17
11	pachy	control	11	21
11	pachy	control	12	21
11	pachy	control	13	21
11	pachy	control	14	22
11	pachy	control	15	22
11	pachy	control	16	24
11	pachy	control	17	26
11	pachy	control	18	26
11	pachy	control	19	30
12	pachy	control	1	2
12	pachy	control	2	2
12	pachy	control	3	3
12	pachy	control	4	3
12	pachy	control	5	3
12	pachy	control	6	3
12	pachy	control	7	6
12	pachy	control	8	7
12	pachy	control	9	8
12	pachy	control	10	13
12	pachy	control	11	13
12	pachy	control	12	14
12	pachy	control	13	14
12	pachy	control	14	14
12	pachy	control	15	15
12	pachy	control	16	24
13	pachy	mark	1	2
13	pachy	mark	2	2
13	pachy	mark	3	2
13	pachy	mark	4	3
13	pachy	mark	5	3
13	pachy	mark	6	3
13	pachy	mark	7	3
13	pachy	mark	8	4
13	pachy	mark	9	6
13	pachy	mark	10	6
13	pachy	mark	11	6
13	pachy	mark	12	8
13	pachy	mark	13	13
14	pachy	mark	1	1
14	pachy	mark	2	2
14	pachy	mark	3	3
14	pachy	mark	4	3
14	pachy	mark	5	3
14	pachy	mark	6	3
14	pachy	mark	7	3
14	pachy	mark	8	6
14	pachy	mark	9	6
14	pachy	mark	10	6
14	pachy	mark	11	7
14	pachy	mark	12	10
14	pachy	mark	13	10
14	pachy	mark	14	10
14	pachy	mark	15	13
14	pachy	mark	16	13
14	pachy	mark	17	21
14	pachy	mark	18	24
14	pachy	mark	19	24
14	pachy	mark	20	24

## Sheet: Parasitism
Start date	Species	Treatment	Rep	Parasitized?	Parasitized hosts	Unparasitized hosts	Emerged	Marked	Notes
2022-01-05	Pachy	Mark	1	?				Y
2022-01-05	Pachy	Mark	2	Y				Y
2022-01-05	Pachy	Mark	3	Y				Y
2022-01-05	Pachy	Mark	4					Y
2022-01-05	Pachy	Mark	5	N				Y
2022-01-05	Pachy	Mark	6	Y				Y
2022-01-05	Pachy	Mark	7	Y				Y
2022-01-05	Pachy	Control	1	Y				N	undeveloped pupa
2022-01-05	Pachy	Control	2	Y				N	undeveloped pupa
2022-01-05	Pachy	Control	3	?				N	unknown in dissection; maybe Pachy pupa
2022-01-05	Pachy	Control	4	Y				N
2022-01-05	Pachy	Control	5	?				N	unknown in dissection; maybe Pachy pupa
2022-01-05	Pachy	Control	6	N				N
2022-01-05	Pachy	Control	7	Y				N
2022-01-05	Pachy	Control	8	Y				N
2022-01-13	Pachy	Mark	1						male
2022-01-13	Pachy	Mark	2						male
2022-01-13	Pachy	Mark	3	N
2022-01-13	Pachy	Mark	4	N
2022-01-13	Pachy	Mark	5	N
2022-01-13	Pachy	Control	1	N
2022-01-13	Pachy	Control	2	Y
2022-01-13	Pachy	Control	3	N
2022-01-13	Pachy	Control	4	N
2022-01-13	Pachy	Control	5						sex unknown - lost in transfer
2021-12-16	Tj	Mark	1	Y	27	0	26
2021-12-16	Tj	Mark	2	Y	21	3	21
2021-12-16	Tj	Mark	3	Y	25	4	24
2021-12-16	Tj	Mark	4	Y	19	2	19
2021-12-16	Tj	Control	1	Y	13	6	13
2021-12-16	Tj	Control	2	Y	20	4	20
2021-12-16	Tj	Control	3	Y	11	10	11
2021-12-16	Tj	Control	4	Y	16	6	16
2022-02-01	Pachy	Mark	1	Y
2022-02-01	Pachy	Mark	2	Y
2022-02-01	Pachy	Mark	3	Y
2022-02-01	Pachy	Mark	4	Y
2022-02-01	Pachy	Mark	5	Y
2022-02-01	Pachy	Mark	6	N					No fly emerged
2022-02-01	Pachy	Mark	7	N					No fly emerged
2022-02-01	Pachy	Mark	8	N					looks like SWD pupa inside?
2022-02-01	Pachy	Mark	9	N					No fly emerged
2022-02-01	Pachy	Mark	10	N					No fly emerged
2022-02-01	Pachy	Control	1	Y
2022-02-01	Pachy	Control	2	Y
2022-02-01	Pachy	Control	3	Y
2022-02-01	Pachy	Control	4	Y
2022-02-01	Pachy	Control	5	Y
2022-02-01	Pachy	Control	6	N					No fly emerged
2022-02-01	Pachy	Control	7	N					No fly emerged
2022-02-01	Pachy	Control	8	N					No fly emerged
2022-02-01	Pachy	Control	9	N					No fly emerged
2022-02-01	Pachy	Control	10	N					failed SWD pupa?
2022-01-05	Tj	Control	5	Y	12	19	12
2022-01-05	Tj	Control	6	Y	10	1	10
2022-01-05	Tj	Control	7	Y	19	6	18
2022-01-05	Tj	Control	8	Y	14	4	13
2022-01-05	Tj	Control	9	Y	6	9	5
2022-01-05	Tj	Control	10	Y	22	6	22
?	Tj	Control	1	Y	9	11	1
?	Tj	Control	2	Y	23	3	17
?	Tj	Control	3	Y	27	1	26
?	Tj	Control	4	Y	24	4	21
?	Tj	Control	5	Y	26	2	24
?	Tj	Mark	11	Y	18	10	18
?	Tj	Mark	12	Y	10	5	10
?	Tj	Mark	13	Y	23	4	22
?	Tj	Mark	14	Y	15	5	15
?	Tj	Mark	15	Y	19	1	19
2022-07-08	Gb	control		N	0	1			Ganaspis = all Gb counted
2022-07-08	Gb	control		Y	15	17			host = SWD + Ganaspis
2022-07-08	Gb	control		Y	5	5			if host = 0, do not include in analysis
2022-07-08	Gb	control		N	0	1
2022-07-08	Gb	control		Y	11	11
2022-07-08	Gb	control		Y	7	7
2022-07-08	Gb	control		Y	14	15
2022-07-08	Gb	control		N	0	6
2022-07-08	Gb	control		N	0	2
2022-07-08	Gb	control		Y	3	3
2022-07-08	Gb	mark		N	0	1
2022-07-08	Gb	mark		Y	7	9
2022-07-08	Gb	mark		Y	2	2
2022-07-08	Gb	mark		Y	5	5
2022-07-08	Gb	mark		Y	11	17
2022-07-08	Gb	mark		Y	8	11
2022-07-08	Gb	mark		N	0	3
2022-07-08	Gb	mark		Y	3	3
2022-07-08	Gb	mark		N	0	6
2022-07-08	Gb	mark		N	0	2
2022-07-10	Gb	control		Y	6	6
2022-07-10	Gb	control		Y	4	4
2022-07-10	Gb	control		N	0	7
2022-07-10	Gb	control		Y	4	4
2022-07-10	Gb	control		Y	6	8
2022-07-10	Gb	control			0				no host no analysis
2022-07-10	Gb	control		Y	8	11
2022-07-10	Gb	control		Y	10	13
2022-07-10	Gb	control		Y	10	10
2022-07-10	Gb	control		Y	7	12
2022-07-10	Gb	mark		Y	14	14
2022-07-10	Gb	mark		Y	7	7
2022-07-10	Gb	mark		Y	5	6
2022-07-10	Gb	mark		Y	5	6
2022-07-10	Gb	mark		Y	2	6
2022-07-10	Gb	mark							Tj used
2022-07-10	Gb	mark		Y	7	14
2022-07-10	Gb	mark		Y	13	14
2022-07-10	Gb	mark		Y	2	4
2022-07-10	Gb	mark							missing cup
2022-07-14	Gb	control		Y	1	1
2022-07-14	Gb	control			0				no host no analysis
2022-07-14	Gb	control			0				no host no analysis
2022-07-14	Gb	control		Y	1	2
2022-07-14	Gb	control		Y	1	1
2022-07-14	Gb	control		N	0	3
2022-07-14	Gb	control		N	0	2
2022-07-14	Gb	control		Y	1	2
2022-07-14	Gb	control			0				no host no analysis
2022-07-14	Gb	control			0				no host no analysis
2022-07-14	Gb	mark		Y	7	10
2022-07-14	Gb	mark			0				no host no analysis
2022-07-14	Gb	mark		Y	4	5
2022-07-14	Gb	mark			0				no host no analysis
2022-07-14	Gb	mark		Y	15	18
2022-07-14	Gb	mark		Y	3	11
2022-07-14	Gb	mark		Y	4	17
2022-07-14	Gb	mark		Y	10	14
2022-07-14	Gb	mark		Y	2	5
2022-07-14	Gb	mark		Y	6	9
2023-05-30	Pachy	Mark	1	Y			1
2023-05-30	Pachy	Mark	2	Y			1
2023-05-30	Pachy	Mark	3	N			0
2023-05-30	Pachy	Mark	4	N			0
2023-05-30	Pachy	Mark	5	Y			1
2023-05-30	Pachy	Mark	6	N			0
2023-05-30	Pachy	Mark	7	Y			1
2023-05-30	Pachy	Mark	8	N			0
2023-05-30	Pachy	Mark	9	Y			1
2023-05-30	Pachy	Mark	10	Y			1
2023-05-30	Pachy	Mark	11	Y			1
2023-05-30	Pachy	Mark	12	Y			1
2023-05-30	Pachy	Mark	13	Y			1
2023-05-30	Pachy	Mark	14	N			0
2023-05-30	Pachy	Mark	15	N			0
2023-05-30	Pachy	Mark	16	N			0
2023-05-30	Pachy	Control	1	Y			2
2023-05-30	Pachy	Control	2	Y			1
2023-05-30	Pachy	Control	3	Y			1
2023-05-30	Pachy	Control	4	N			0
2023-05-30	Pachy	Control	5	N			0
2023-05-30	Pachy	Control	6	Y			1
2023-05-30	Pachy	Control	7	N			0
2023-05-30	Pachy	Control	8	N			0
2023-05-30	Pachy	Control	9	N			0
2023-05-30	Pachy	Control	10	N			0
2023-05-30	Pachy	Control	11	N			0
2023-05-30	Pachy	Control	12	Y			2
2023-05-30	Pachy	Control	13	N			0
2023-05-30	Pachy	Control	14	N			0
2023-05-30	Pachy	Control	15	Y			2
2023-05-30	Pachy	Control	16	N			0
2023-05-30	Pachy	Control	17	N			0
2023-05-30	Pachy	Control	18	N			0
2023-05-30	Pachy	Control	19	N			0
2023-05-30	Pachy	Control	20	Y			1
2023-05-30	Pachy	Control	21	N			0
2023-05-30	Pachy	Control	22	N			0

## Sheet: Rain cage
Parasitoid	Treatment	Replicate	Date start	Date end	Wasps start	Wasps end	Number marked
Tj	Mark	1	2022-01-05	2022-01-13	20	11	9
Tj	Control	1	2022-01-05	2022-01-13	20	11
Pachy	Mark	1	2022-01-05	2022-01-13	20
Pachy	Control	1	2022-01-05	2022-01-13	20
Tj	Mark	2	2022-01-13		20	17	12
Tj	Control	2	2022-01-13		20
Pachy	Mark	2	2022-01-13		5	4	4
Pachy	Control	2	2022-01-13		5	4	0
Pachy	Mark	3	2022-02-01	2022-02-07	20	18
Pachy	Control	3	2022-02-01	2022-02-07	20

## Sheet: Marking success
Mark date	Experiment	Treatment	Species	Total	Marked	Unmarked
2022-01-05	Activity	Mark	Tj	15	15	0
2022-01-05	Activity	Mark	Pachy	14	13	1
2022-01-05	Activity	Control	Tj
2022-01-05	Activity	Control	Pachy
2022-01-13	Rain	Mark	Pachy	4	4	0
2022-01-13	Rain	Mark	Tj	17	12	5
2022-01-13	Rain	Control	Pachy	4	0	4
2022-01-13	Activity	Mark	Tj	19	16	3
2022-01-13	Activity	Mark	Pachy	8	6	2
2022-01-13	Activity	Control	Pachy	8	0	8
2022-01-13	Activity	Control	Tj	18	0	18
2022-01-05	Parasitism	Mark	Pachy	8	8	0
2022-01-05	Parasitism	Control	Pachy	8	0	8

## Sheet: Marking persistence data
well ID	mark date	marker	species	days since mark	percent cover	wings	thorax	abdomen	antenna	legs	head	bottom average	top average	CTV	B_pos	T_pos	F_pos	F_pos_log
B1	2022-06-17	cartax	pachy	0	3	1	1	1	1	1	1	338.37	151.13	157.467	Y	N	Y	1
b2	2022-06-17	cartax	pachy	0	3	1	1	1	1	1	1	220.8	179.87	157.467	Y	Y	Y	1
b3	2022-06-17	cartax	pachy	0	3	1	1	1	1	1	1	226.87	82.42	157.467	Y	N	Y	1
b4	2022-06-17	cartax	pachy	0	2	1	1	1	1	1	1	216.56	87.73	157.467	Y	N	Y	1
b5	2022-06-17	cartax	pachy	0	4	1	1	1	1	1	1	907.88	504.78	157.467	Y	Y	Y	1
b6	2022-06-21	cartax	pachy	4	3	1	1	1	1	1	1	176.086	28.7238	157.467	Y	N	Y	1
b7	2022-06-21	cartax	pachy	4	3	1	1	1	1	1	1	100.4	21.1806	157.467	N	N	N	0
b8	2022-06-21	cartax	pachy	4	3	1	1	0	1	1	1	14.665	64.5352	157.467	N	N	N	0
b9	2022-06-21	cartax	pachy	4	2	1	1	0	1	1	1	113.871	30.5059	157.467	N	N	N	0
b10	2022-06-21	cartax	pachy	4	3	1	1	0	1	1	1	178.626	13.4896	157.467	Y	N	Y	1
c1	2022-06-17	cartax	pachy	2	3	1	1	1	1	1	1	99.86	128.28	157.467	N	N	N	0
c2	2022-06-17	cartax	pachy	2	2	1	1	0	1	1	1	51.49	34.56	157.467	N	N	N	0
c3	2022-06-17	cartax	pachy	2	3	1	1	0	1	1	1	97.35	28.71	157.467	N	N	N	0
c4	2022-06-17	cartax	pachy	2	3	1	1	0	1	1	1	164.35	38.16	157.467	Y	N	Y	1
c5	2022-06-23	cartax	pachy	6	2	1	1	0	1	1	1	35.1346	69.8673	157.467	N	N	N	0
c6	2022-06-23	cartax	pachy	6	2	1	1	0	1	1	1	62.9878	93.6118	157.467	N	N	N	0
c7	2022-06-23	cartax	pachy	6	2	1	1	0	0	1	1	45.9184	117.547	157.467	N	N	N	0
c8	2022-06-23	cartax	pachy	6	2	1	1	0	0	1	0	12.5762	11.8467	157.467	N	N	N	0
c9	2022-06-23	cartax	pachy	6	2	1	1	0	1	1	1	230.398	160.631	157.467	Y	Y	Y	1
c10	2022-06-23	cartax	pachy	6	2	1	1	0	0	1	0	32.8216	37.3744	157.467	N	N	N	0
d1	2022-06-17	cartax	pachy	10	2	1	1	0	1	1	1	149.33	66.75	157.467	N	N	N	0
d2	2022-06-17	cartax	pachy	10	2	1	1	0	0	0	0	372.48	36.47	157.467	Y	N	Y	1
d3	2022-06-17	cartax	pachy	10	2	0	1	0	0	0	0	26.05	53.6	157.467	N	N	N	0
d4	2022-06-17	cartax	pachy	10	2	0	1	0	0	1	0	327.79	4.51	157.467	Y	N	Y	1
d5	2022-06-17	cartax	pachy	10	2	0	1	0	0	1	0	90.09	0.55	157.467	N	N	N	0
d6	2022-06-17	cartax	pachy	10	2	1	1	0	1	1	1	140.1	9.2	157.467	N	N	N	0
e1	2024-06-29	cartax	tj	6	2	1	1	0	0	1	1	45.8247	71.426	78.4903	N	N	N	0
e2	2024-06-29	cartax	tj	6	1	1	1	0	1	1	1	27.8155	29.165	78.4903	N	N	N	0
e3	2024-06-29	cartax	tj	6	1	1	1	0	0	0	0	84.9006	10.0469	78.4903	Y	N	Y	1
e4	2024-06-29	cartax	tj	6	1	1	1	0	1	0	1	58.0124	4.7593	78.4903	N	N	N	0
e5	2024-06-29	cartax	tj	6	1	0	1	0	0	0	0	48.162	1.05739	78.4903	N	N	N	0
e6	2024-06-29	cartax	tj	6	1	1	1	0	1	0	0	52.3141	-0.564273	78.4903	N	N	N	0
e7	2024-06-29	cartax	tj	6	2	1	1	0	1	0	0	51.2005	15.6945	78.4903	N	N	N	0
e8	2024-06-29	cartax	tj	6	3	1	1	1	1	1	0	76.8999	34.1203	78.4903	N	N	N	0
e9	2024-06-29	cartax	tj	6	2	1	1	0	0	1	1	58.324	8.87221	78.4903	N	N	N	0
e10	2024-06-29	cartax	tj	6	2	1	1	0	1	1	1	126.206	19.2645	78.4903	Y	N	Y	1
e11	2024-06-29	cartax	tj	6	1	1	1	0	1	1	1	116.462	23.818	78.4903	Y	N	Y	1
F1	2022-06-29	cartax	tj	4	2	1	1	0	0	1	0	50.5931	54.0865	78.4903	N	N	N	0
f2	2022-06-29	cartax	tj	4	1	1	1	0	1	1	0	11.8773	11.1585	78.4903	N	N	N	0
f3	2022-06-29	cartax	tj	4	2	1	1	0	0	1	1	17.6809	9.79897	78.4903	N	N	N	0
F4	2022-06-29	cartax	tj	4	2	1	1	1	1	1	1	52.6612	-2.29358	78.4903	N	N	N	0
F5	2022-06-29	cartax	tj	4	2	1	1	1	1	1	1	49.8371	-0.526694	78.4903	N	N	N	0
F6	2022-06-29	cartax	tj	4	2	1	1	0	1	1	0	22.6578	-8.10694	78.4903	N	N	N	0
F7	2022-06-29	cartax	tj	4	2	1	1	1	0	1	0	28.193	1.11408	78.4903	N	N	N	0
F8	2022-06-29	cartax	tj	4	2	1	1	1	1	1	1	45.4541	4.54642	78.4903	N	N	N	0
F9	2022-06-29	cartax	tj	4	2	1	1	0	0	1	0	26.8409	-3.31644	78.4903	N	N	N	0
F10	2022-06-29	cartax	tj	4	1	1	1	0	1	1	1	113.947	63.2711	78.4903	Y	N	Y	1
F11	2022-06-29	cartax	tj	4	1	1	1	0	1	1	1	36.7085	1.83056	78.4903	N	N	N	0
F12	2022-06-29	cartax	tj	4	2	1	1	0	1	1	1	113.418	28.3882	78.4903	Y	N	Y	1
g1	2022-06-23	cartax	pachy	8	1	1	1	0	1	0	0	56.9459	53.4521	157.467	N	N	N	0
g2	2022-06-23	cartax	pachy	8	1	0	1	0	1	1	0	29.4973	25.9379	157.467	N	N	N	0
g3	2022-06-23	cartax	pachy	8	1	1	1	0	0	0	0	23.9117	22.8093	157.467	N	N	N	0
g4	2022-06-23	cartax	pachy	8	1	1	1	0	0	0	0	23.1592	8.73587	157.467	N	N	N	0
g5	2022-06-23	cartax	pachy	8	1	1	1	0	0	0	0	474.002	30.2729	157.467	Y	N	Y	1
h1	2022-06-29	cartax	tj	0	5	1	1	1	1	1	1	605.617	323.985	78.4903	Y	Y	Y	1
h2	2022-06-29	cartax	tj	0	5	1	1	1	1	1	1	147.394	84.1983	78.4903	Y	Y	Y	1
h3	2022-06-29	cartax	tj	0	5	1	1	1	1	1	1	218.903	111.208	78.4903	Y	Y	Y	1
h4	2022-06-29	cartax	tj	0	5	1	1	1	1	1	1	94.3893	62.6053	78.4903	Y	N	Y	1
h5	2022-06-29	cartax	tj	0	5	1	1	1	1	1	1	141.506	158.486	78.4903	Y	Y	Y	1
h6	2022-06-29	cartax	tj	0	5	1	1	1	1	1	1	160.349	123.29	78.4903	Y	Y	Y	1
h7	2022-06-29	cartax	tj	0	5	1	1	1	1	1	1	379.908	157.786	78.4903	Y	Y	Y	1
h8	2022-06-29	cartax	tj	0	5	1	1	1	1	1	1	645.905	204.536	78.4903	Y	Y	Y	1
h9	2022-06-29	cartax	tj	0	5	1	1	1	1	1	1	69.7489	65.7453	78.4903	N	N	N	0
h10	2022-06-29	cartax	tj	0	5	1	1	1	1	1	1	504.247	75.7433	78.4903	Y	N	Y	1
a1	2022-07-05	magenta	tj	0	4	1	1	0	1	1	0	37.6171	22.2546	78.4903	N	N	N	0
a2	2022-07-05	magenta	tj	0	5	1	1	0	1	1	0	37.0369	21.5301	78.4903	N	N	N	0
a3	2022-07-05	magenta	tj	0	5	1	1	0	1	1	0	95.7281	39.5291	78.4903	Y	N	Y	1
a4	2022-07-05	magenta	tj	0	5	1	1	0	1	1	0	107.905	48.7068	78.4903	Y	N	Y	1
a5	2022-07-05	magenta	tj	0	3	1	1	0	1	1	0	42.9981	9.75847	78.4903	N	N	N	0
a6	2022-07-05	magenta	tj	0	3	1	1	0	0	1	1	72.2075	19.7533	78.4903	N	N	N	0
a7	2022-07-05	magenta	tj	0	3	1	1	1	1	1	1	37.8798	13.4651	78.4903	N	N	N	0
a8	2022-07-05	magenta	tj	0	2	1	1	0	1	1	0	40.7061	12.6373	78.4903	N	N	N	0
a9	2022-07-05	magenta	tj	0	3	1	1	0	1	1	0	64.2406	9.23513	78.4903	N	N	N	0
a10	2022-07-05	magenta	tj	0	3	1	1	0	1	1	1	9.83527	11.7581	78.4903	N	N	N	0
b1	2022-06-23	cartax	pachy	10	2	1	1	0	1	1	1	49.7605	48.0068	157.467	N	N	N	0
b2	2022-06-23	cartax	pachy	10	2	1	1	0	1	1	1	36.3936	35.2185	157.467	N	N	N	0
b3	2022-06-23	cartax	pachy	10	1	1	1	0	1	0	1	48.0716	7.72576	157.467	N	N	N	0
b4	2022-06-23	cartax	pachy	10	2	1	1	0	1	0	0	69.6561	11.0461	157.467	N	N	N	0
b5	2022-06-23	cartax	pachy	10	2	1	1	0	1	1	1	81.695	16.2973	157.467	N	N	N	0
b6	2022-06-23	cartax	pachy	10	2	1	1	0	1	0	0	23.1649	46.5873	157.467	N	N	N	0
b7	2022-06-23	cartax	pachy	10	1	1	1	0	0	0	0	34.1517	31.7123	157.467	N	N	N	0
c1	2022-06-29	cartax	tj	2	2	1	1	1	1	1	1	78.6377	52.4535	78.4903	Y	N	Y	1
c2	2022-06-29	cartax	tj	2	3	1	1	1	1	1	1	66.8512	45.4712	78.4903	N	N	N	0
c3	2022-06-29	cartax	tj	2	2	1	1	1	1	0	1	31.6614	19.4855	78.4903	N	N	N	0
c4	2022-06-29	cartax	tj	2	3	1	1	1	0	1	1	50.9838	0.663867	78.4903	N	N	N	0
c5	2022-06-29	cartax	tj	2	2	1	1	1	0	1	1	82.4224	32.5672	78.4903	Y	N	Y	1
c6	2022-06-29	cartax	tj	2	2	1	1	1	1	1	1	81.0274	35.9673	78.4903	Y	N	Y	1
c7	2022-06-29	cartax	tj	2	2	1	1	0	0	1	1	103.997	12.4413	78.4903	Y	N	Y	1
c8	2022-06-29	cartax	tj	2	2	1	1	1	1	1	1	56.367	24.7519	78.4903	N	N	N	0
c9	2022-06-29	cartax	tj	2	2	1	1	1	1	1	1	87.7794	-7.19823	78.4903	Y	N	Y	1
c10	2022-06-29	cartax	tj	2	2	1	1	1	1	0	1	98.2861	3.7204	78.4903	Y	N	Y	1
d1	2022-06-23	cartax	pachy	12	2	1	1	0	1	0	0	31.3437	46.2396	157.467	N	N	N	0
d2	2022-06-23	cartax	pachy	12	2	1	1	0	1	0	0	81.089	68.35	157.467	N	N	N	0
d3	2022-06-23	cartax	pachy	12	2	1	1	0	1	0	0	90.6912	4.64263	157.467	N	N	N	0
d4	2022-06-23	cartax	pachy	12	3	1	1	0	1	0	1	69.2963	37.9494	157.467	N	N	N	0
d5	2022-06-23	cartax	pachy	12	2	1	1	0	1	0	1	4.9942	51.6757	157.467	N	N	N	0
d6	2022-06-23	cartax	pachy	12	2	1	1	0	0	0	0	12.8759	6.82737	157.467	N	N	N	0
d7	2022-06-23	cartax	pachy	12	2	1	1	0	1	0	0	23.8499	21.1306	157.467	N	N	N	0
d8	2022-06-23	cartax	pachy	12	2	1	1	0	1	0	1	252.937	0.0626333	157.467	Y	N	Y	1
d9	2022-06-23	cartax	pachy	12	2	1	1	1	1	0	1	256.719	184.956	157.467	Y	Y	Y	1
d10	2022-06-23	cartax	pachy	12	1	0	1	0	0	0	0	-1.56027	-5.3086	157.467	N	N	N	0
e1	2022-06-17	cartax	swd	2	4	1	1	1	1	1	1	4486.48	1616.84	178.392	Y	Y	Y	1
e2	2022-06-17	cartax	swd	2	3	1	1	0	0	1	1	178.1	159.11	178.392	N	N	N	0
e3	2022-06-17	cartax	swd	2	3	1	1	1	1	1	1	367.55	123.99	178.392	Y	N	Y	1
e4	2022-06-17	cartax	swd	2	3	1	1	1	1	1	1	857.06	387.32	178.392	Y	Y	Y	1
e5	2022-06-17	cartax	swd	2	3	1	1	1	1	1	1	339.49	203.05	178.392	Y	Y	Y	1
e6	2022-06-17	cartax	swd	2	4	1	1	1	1	1	1	1945.06	882.66	178.392	Y	Y	Y	1
e7	2022-06-17	cartax	swd	2	3	1	1	1	1	1	1	1425.13	402.29	178.392	Y	Y	Y	1
e8	2022-06-17	cartax	swd	2	3	1	1	1	1	1	1	2109.33	1185.63	178.392	Y	Y	Y	1
e9	2022-06-17	cartax	swd	2	3	1	1	1	1	1	1	198.47	49.44	178.392	Y	N	Y	1
e10	2022-06-17	cartax	swd	2	3	1	1	1	1	1	1	229.98	138.64	178.392	Y	N	Y	1
f1	2022-06-17	cartax	swd	0	5	1	1	1	1	1	1	561.21	245.34	178.392	Y	Y	Y	1
f2	2022-06-17	cartax	swd	0	5	1	1	1	1	1	1	1177.34	712.01	178.392	Y	Y	Y	1
f3	2022-06-17	cartax	swd	0	5	1	1	1	1	1	1	578.13	311.8	178.392	Y	Y	Y	1
f4	2022-06-17	cartax	swd	0	5	1	1	1	1	1	1	1934.49	449.61	178.392	Y	Y	Y	1
f5	2022-06-17	cartax	swd	0	5	1	1	1	1	1	1	253.72	107.75	178.392	Y	N	Y	1
g1	2022-06-17	cartax	swd	14	1	1	1	0	0	0	0	37.6829	42.2188	178.392	N	N	N	0
g2	2022-06-17	cartax	swd	14	3	1	1	1	0	1	1	1153.36	945.136	178.392	Y	Y	Y	1
g3	2022-06-17	cartax	swd	14	4	1	1	1	0	1	1	1462.46	841.623	178.392	Y	Y	Y	1
g4	2022-06-17	cartax	swd	14	1	1	0	0	0	0	1	97.4856	103.363	178.392	N	N	N	0
g5	2022-06-17	cartax	swd	14	1	1	1	0	0	0	0	239.787	239.242	178.392	Y	Y	Y	1
g6	2022-06-17	cartax	swd	14	1	1	1	0	0	0	0	52.7849	17.7005	178.392	N	N	N	0
g7	2022-06-17	cartax	swd	14	1	1	1	0	0	0	0	75.8957	24.5761	178.392	N	N	N	0
g8	2022-06-17	cartax	swd	14	1	0	1	0	0	0	1	36.4671	22.7217	178.392	N	N	N	0
g9	2022-06-17	cartax	swd	14	1	1	1	0	0	0	0	312.59	39.695	178.392	Y	N	Y	1
g10	2022-06-17	cartax	swd	14	1	1	1	0	0	0	1	44.6125	13.9182	178.392	N	N	N	0
a1	2022-06-17	cartax	swd	6	3	1	1	1	0	1	1	187.71	62.09	178.392	Y	N	Y	1
a2	2022-06-17	cartax	swd	6	2	1	1	0	0	1	1	270.72	186.41	178.392	Y	Y	Y	1
a3	2022-06-17	cartax	swd	6	2	1	1	0	0	0	1	340.14	39.64	178.392	Y	N	Y	1
a4	2022-06-17	cartax	swd	6	4	1	1	1	1	1	1	663.79	765.97	178.392	Y	Y	Y	1
a5	2022-06-17	cartax	swd	6	2	1	1	1	0	1	1	180.34	131.26	178.392	Y	N	Y	1
a6	2022-06-17	cartax	swd	6	2	0	1	1	0	0	1	85.08	17.76	178.392	N	N	N	0
a7	2022-06-17	cartax	swd	6	2	1	1	1	0	1	1	111.16	47.7	178.392	N	N	N	0
a8	2022-06-17	cartax	swd	6	2	1	1	0	0	0	1	139.49	71.78	178.392	N	N	N	0
a9	2022-06-17	cartax	swd	6	2	1	1	1	0	1	0	391.16	145.61	178.392	Y	N	Y	1
a10	2022-06-17	cartax	swd	10	2	1	1	1	0	1	1	196.71	106.5	178.392	Y	N	Y	1
b1	2022-06-17	cartax	swd	10	2	1	1	1	0	1	1	178.62	74.02	178.392	Y	N	Y	1
b2	2022-06-17	cartax	swd	10	2	1	1	0	0	0	1	156.28	66.33	178.392	N	N	N	0
b3	2022-06-17	cartax	swd	10	3	1	1	1	0	1	1	1249.67	428.37	178.392	Y	Y	Y	1
b4	2022-06-17	cartax	swd	10	2	1	1	1	0	1	1	177.37	81.91	178.392	N	N	N	0
b5	2022-06-17	cartax	swd	10	2	1	1	0	0	0	1	56.12	78.82	178.392	N	N	N	0
b6	2022-06-17	cartax	swd	10	2	1	1	0	0	0	1	91.33	28.18	178.392	N	N	N	0
b7	2022-06-17	cartax	swd	10	3	1	1	0	0	1	1	666.06	409.99	178.392	Y	Y	Y	1
b8	2022-06-17	cartax	swd	10	2	0	1	0	0	0	1	132.61	41.61	178.392	N	N	N	0
b9	2022-06-17	cartax	swd	10	3	1	1	0	0	0	1	386.5	172.72	178.392	Y	N	Y	1
c1	2022-06-17	cartax	swd	8	3	1	1	1	0	0	1	87.39	78.77	178.392	N	N	N	0
c2	2022-06-17	cartax	swd	8	3	1	1	1	0	0	1	1762.5	492.07	178.392	Y	Y	Y	1
c3	2022-06-17	cartax	swd	8	1	1	1	1	0	0	1	137.97	51.64	178.392	N	N	N	0
c4	2022-06-17	cartax	swd	8	3	1	1	0	1	1	1	885.97	351.52	178.392	Y	Y	Y	1
c5	2022-06-17	cartax	swd	8	2	1	1	0	0	0	1	76.19	-0.7	178.392	N	N	N	0
c6	2022-06-17	cartax	swd	8	3	1	1	0	0	0	1	593.66	866.67	178.392	Y	Y	Y	1
c7	2022-06-17	cartax	swd	8	2	1	1	0	0	0	1	621.53	219.45	178.392	Y	Y	Y	1
c8	2022-06-17	cartax	swd	8	3	1	1	0	0	0	1	89.9	-3.83	178.392	N	N	N	0
c9	2022-06-17	cartax	swd	8	2	1	1	0	0	0	1	137.63	104.7	178.392	N	N	N	0
c10	2022-06-17	cartax	swd	8	2	1	1	0	0	0	1	277.49	184.6	178.392	Y	Y	Y	1
d1	2023-07-11	cartax	tj	12	1	1	1	0	0	0	1	71.4313	42.9756	64.782	Y	N	Y	1
d2	2023-07-11	cartax	tj	12	2	1	1	0	0	0	1	25.0789	15.7719	64.782	N	N	N	0
d3	2023-07-11	cartax	tj	12	1	1	1	0	0	0	0	7.8451	-2.73113	64.782	N	N	N	0
d4	2023-07-11	cartax	tj	12	2	1	1	0	1	0	1	53.9491	1.437	64.782	N	N	N	0
d5	2023-07-11	cartax	tj	12	2	1	1	1	1	0	1	18.5909	0.170333	64.782	N	N	N	0
d6	2023-07-11	cartax	tj	12	2	1	1	0	1	0	1	46.7837	2.8077	64.782	N	N	N	0
d7	2023-07-11	cartax	tj	12	1	1	1	0	1	0	0	9.80093	4.30973	64.782	N	N	N	0
d8	2023-07-11	cartax	tj	12	2	1	1	0	0	0	1	23.0168	3.59173	64.782	N	N	N	0
d9	2023-07-11	cartax	tj	12	1	1	1	0	1	0	1	14.2186	18.2597	64.782	N	N	N	0
d10	2023-07-11	cartax	tj	12	2	1	1	0	0	0	1	42.4679	8.747	64.782	N	N	N	0
e1	2023-07-05	magenta	tj	6	1	1	1	0	0	0	0	7.72637	12.9951	64.782	N	N	N	0
e2	2023-07-05	magenta	tj	6	1	1	1	1	0	0	0	6.86017	8.40543	64.782	N	N	N	0
e3	2023-07-05	magenta	tj	6	2	1	1	1	1	0	1	64.455	8.0075	64.782	N	N	N	0
e4	2023-07-05	magenta	tj	6	1	1	1	1	0	0	0	17.9343	3.80933	64.782	N	N	N	0
e5	2023-07-05	magenta	tj	6	1	1	1	0	0	0	0	6.79857	0.687933	64.782	N	N	N	0
e6	2023-07-05	magenta	tj	6	2	1	1	1	0	0	1	18.2839	3.54783	64.782	N	N	N	0
e7	2023-07-05	magenta	tj	6	1	1	1	1	0	0	1	5.5716	1.6324	64.782	N	N	N	0
e8	2023-07-05	magenta	tj	6	1	1	1	0	0	0	0	4.97063	2.81157	64.782	N	N	N	0
e9	2023-07-05	magenta	tj	6	1	0	1	0	0	0	1	1.8583	3.27523	64.782	N	N	N	0
e10	2023-07-05	magenta	tj	6	1	1	1	0	0	0	1	6.28563	4.8221	64.782	N	N	N	0
f1	2023-06-29	cartax	tj	8	1	1	1	1	1	1	1	65.492	52.3823	64.782	Y	N	Y	1
f2	2023-06-29	cartax	tj	8	2	1	1	1	1	0	1	35.1699	11.2521	64.782	N	N	N	0
f3	2023-06-29	cartax	tj	8	1	1	1	1	1	0	0	4.46513	6.4088	64.782	N	N	N	0
f4	2023-06-29	cartax	tj	8	1	1	1	0	1	0	0	39.047	-6.96277	64.782	N	N	N	0
f5	2023-06-29	cartax	tj	8	2	1	1	0	1	1	1	42.4883	12.9105	64.782	N	N	N	0
f6	2023-06-29	cartax	tj	8	2	1	1	1	0	0	0	-0.244333	-2.85583	64.782	N	N	N	0
f7	2023-06-29	cartax	tj	8	1	1	1	0	1	0	1	29.1352	1.79697	64.782	N	N	N	0
f8	2023-06-29	cartax	tj	8	2	1	1	0	1	0	1	9.15573	0.5855	64.782	N	N	N	0
f9	2023-06-29	cartax	tj	8	1	1	1	0	1	0	1	5.03097	-4.59517	64.782	N	N	N	0
f10	2023-06-29	cartax	tj	8	1	1	1	0	1	0	0	31.5912	10.51	64.782	N	N	N	0
g1	2022-06-17	cartax	pachy	14	1	1	0	0	0	0	0			157.467	N	N	N	0
g2	2022-06-17	cartax	pachy	14	2	1	1	1	1	0	0			157.467	N	N	N	0
g3	2022-06-17	cartax	pachy	14	1	0	1	1	1	0	0			157.467	N	N	N	0
g4	2022-06-17	cartax	pachy	14	2	1	1	0	1	0	1			157.467	N	N	N	0
g5	2022-06-17	cartax	pachy	14	2	1	1	1	1	0	1			157.467	N	N	N	0
a1	2022-06-17	cartax	swd	4	3	1	1	0	1	1	1	176.42	130.87	178.392	N	N	N	0
a2	2022-06-17	cartax	swd	4	1	0	1	0	1	0	1	61.4	37.22	178.392	N	N	N	0
a3	2022-06-17	cartax	swd	4	3	1	1	1	1	1	1	1040.34	1109.36	178.392	Y	Y	Y	1
a4	2022-06-17	cartax	swd	4	3	1	1	0	1	0	1	357.75	971.8	178.392	Y	Y	Y	1
a5	2022-06-17	cartax	swd	4	3	1	1	1	0	1	1	424.89	187.67	178.392	Y	Y	Y	1
a6	2022-06-17	cartax	swd	4	2	1	1	0	0	1	1	59.6	112.2	178.392	N	N	N	0
a7	2022-06-17	cartax	swd	4	3	1	1	1	1	1	1	250.33	40.81	178.392	Y	N	Y	1
a8	2022-06-17	cartax	swd	4	3	1	1	0	0	1	1	206.34	64.32	178.392	Y	N	Y	1
a9	2022-06-17	cartax	swd	4	3	1		0	1	1	1	543.42	395.03	178.392	Y	Y	Y	1
a10	2022-06-17	cartax	swd	4	2	1	1	1	0	0	1	206.52	38.94	178.392	Y	N	Y	1
a1	2022-06-23	cartax	pachy	18	2	1	1	0	0	0	1	80.4005	234.835	157.467	N	Y	Y	1
a2	2022-06-23	cartax	pachy	18	2	1	1	0	1	0	1	133.432	18.5531	157.467	N	N	N	0
a3	2022-06-23	cartax	pachy	18	2	1	1	0	0	0	0	12.6138	8.3396	157.467	N	N	N	0
a4	2022-06-23	cartax	pachy	18	3	1	1	0	0	0	1	134.957	65.8072	157.467	N	N	N	0
a5	2022-06-23	cartax	pachy	18	3	1	1	0	0	0	0	47.776	69.4936	157.467	N	N	N	0
a6	2022-06-23	cartax	pachy	18	3	1	1	0	0	0	1	80.7893	56.2044	157.467	N	N	N	0
a7	2022-06-23	cartax	pachy	18	3	1	1	1	0	0	0	11.2608	36.8091	157.467	N	N	N	0
a8	2022-06-23	cartax	pachy	18	3	1	1	0	0	0	0	54.3868	-0.0364	157.467	N	N	N	0
a9	2022-06-23	cartax	pachy	18	2	1	1	0	1	0	0	126.386	3.19063	157.467	N	N	N	0
a10	2022-06-23	cartax	pachy	18	2	1	1	0	0	0	0	19.5076	6.27197	157.467	N	N	N	0
b1	2022-06-17	cartax	swd	20	1	0	1	0	0	0	0	73.6586	51.7401	178.392	N	N	N	0
b2	2022-06-17	cartax	swd	20	1	0	1	0	0	0	0	60.8936	31.2978	178.392	N	N	N	0
b3	2022-06-17	cartax	swd	20	1	0	1	0	0	0	0	74.7269	42.1858	178.392	N	N	N	0
b4	2022-06-17	cartax	swd	20	2	1	1	0	0	0	0	226.298	12.2896	178.392	Y	N	Y	1
b5	2022-06-17	cartax	swd	20	1	0	1	0	0	0	0	62.9322	6.9692	178.392	N	N	N	0
b6	2022-06-17	cartax	swd	20	2	1	1	0	0	0	1	1368.41	661.118	178.392	Y	Y	Y	1
b7	2022-06-17	cartax	swd	20	2	0	1	0	0	0	0	102.526	6.7746	178.392	N	N	N	0
b8	2022-06-17	cartax	swd	20	1	0	1	0	0	0	1	49.1535	15.0799	178.392	N	N	N	0
b9	2022-06-17	cartax	swd	20	1	0	1	0	0	0	1	98.2439	54.1795	178.392	N	N	N	0
b10	2022-06-17	cartax	swd	20	1	0	1	0	0	0	0	59.9993	21.0922	178.392	N	N	N	0
b1	2022-06-17	cartax	swd	16	1	0	0	0	0	0	0	170.881	60.5742	178.392	N	N	N	0
b2	2022-06-17	cartax	swd	16	1	1	1	0	0	0	0	20.4721	69.0269	178.392	N	N	N	0
b3	2022-06-17	cartax	swd	16	1	0	0	0	0	0	0	-1.37739	18.5817	178.392	N	N	N	0
b4	2022-06-17	cartax	swd	16	1	0	0	0	0	0	0	-3.35433	4.90733	178.392	N	N	N	0
b5	2022-06-17	cartax	swd	16	1	0	1	0	0	0	0	-10.6677	12.6514	178.392	N	N	N	0
b6	2022-06-17	cartax	swd	16	1	1	1	0	0	0	0	13.4003	25.6557	178.392	N	N	N	0
b7	2022-06-17	cartax	swd	16	1	1	1	0	0	0	0	9.027	335.964	178.392	N	Y	Y	1
b8	2022-06-17	cartax	swd	16	2	1	1	0	0	1	1	8.843	11.374	178.392	N	N	N	0
b9	2022-06-17	cartax	swd	16	1	0	1	0	0	0	0	-4.434	3.52082	178.392	N	N	N	0
b10	2022-06-17	cartax	swd	16	1	0	1	0	0	0	0	7.37321	42.0782	178.392	N	N	N	0
b11	2022-06-17	cartax	swd	16	1	0	1	0	0	0	0	62.8639	284.418	178.392	N	Y	Y	1
c1	2022-06-17	cartax	swd	12	2	1	1	0	0	0	0	129.583	9.81424	178.392	N	N	N	0
c2	2022-06-17	cartax	swd	12	2	0	1	0	0	0	0	93.6858	27.9544	178.392	N	N	N	0
c3	2022-06-17	cartax	swd	12	1	1	1	0	0	0	0	156.57	23.2036	178.392	N	N	N	0
c4	2022-06-17	cartax	swd	12	1	1	1	0	0	0	0	177.479	294.547	178.392	N	Y	Y	1
c5	2022-06-17	cartax	swd	12	1	0	1	0	0	0	0	82.319	24.6459	178.392	N	N	N	0
c6	2022-06-17	cartax	swd	12	1	0	1	0	1	0	0	252.423	54.5263	178.392	Y	N	Y	1
c7	2022-06-17	cartax	swd	12	3	1	1	0	0	0	1	195.548	62.2405	178.392	Y	N	Y	1
c8	2022-06-17	cartax	swd	12	2	1	1	0	0	0	0	166.791	23.5409	178.392	N	N	N	0
c9	2022-06-17	cartax	swd	12	2	0	1	0	0	0	1	64.2241	79.3596	178.392	N	N	N	0
c10	2022-06-17	cartax	swd	12	2	0	1	0	0	0	0	82.0247	47.7506	178.392	N	N	N	0
c11	2022-06-17	cartax	swd	12	1	0	1	0	0	0	0	41.5314	33.1746	178.392	N	N	N	0
c1	2022-06-17	cartax	swd	8	1	0	1	0	0	0	1	87.3944	78.7726	178.392	N	N	N	0
c2	2022-06-17	cartax	swd	8	2	1	1	0	0	0	1	1762.5	492.074	178.392	Y	Y	Y	1
c3	2022-06-17	cartax	swd	8	1	0	1	0	0	0	1	137.968	51.6445	178.392	N	N	N	0
c4	2022-06-17	cartax	swd	8	3	1	1	0	0	0	1	885.97	351.52	178.392	Y	Y	Y	1
c5	2022-06-17	cartax	swd	8	1	0	1	0	0	0	0	76.193	-0.701394	178.392	N	N	N	0
c6	2022-06-17	cartax	swd	8	2	1	1	0	0	0	1	593.659	866.665	178.392	Y	Y	Y	1
c7	2022-06-17	cartax	swd	8	2	1	1	0	0	0	1	621.526	219.452	178.392	Y	Y	Y	1
c8	2022-06-17	cartax	swd	8	1	0	0	0	0	0	0	89.9002	-3.82679	178.392	N	N	N	0
c9	2022-06-17	cartax	swd	8	2	1	1	0	0	0	1	137.629	104.703	178.392	N	N	N	0
c10	2022-06-17	cartax	swd	8	3	1	1	0	1	0	1	277.486	184.6	178.392	Y	Y	Y	1
c11	2022-06-17	cartax	swd	8	3	1	1	1	1	1	1	1357.85	696.45	178.392	Y	Y	Y	1
d1	2022-06-29	cartax	tj	14	1	0	1	1	1	0	0	36.2552	54.1799	64.782	N	N	N	0
d2	2022-06-29	cartax	tj	14	2	1	1	1	1	1	1	16.1122	37.6431	64.782	N	N	N	0
d3	2022-06-29	cartax	tj	14	2	1	1	1	1	0	1	49.1532	-5.40885	64.782	N	N	N	0
d4	2022-06-29	cartax	tj	14	1	1	1	1	0	0	1	-2.63058	-4.88579	64.782	N	N	N	0
d5	2022-06-29	cartax	tj	14	1	1	1	0	1	0	0	-0.0741515	33.6168	64.782	N	N	N	0
d6	2022-06-29	cartax	tj	14	1	1	1	0	1	0	1	-3.20242	-2.41812	64.782	N	N	N	0
d7	2022-06-29	cartax	tj	14	2	1	1	0	1	1	0	80.4562	9.37279	64.782	Y	N	Y	1
d8	2022-06-29	cartax	tj	14	1	1	1	0	1	0	1	26.5448	2.8733	64.782	N	N	N	0
d9	2022-06-29	cartax	tj	14	1	1	1	1	1	0	1	17.0492	0.523121	64.782	N	N	N	0
d10	2022-06-29	cartax	tj	14	2	1	1	0	1	0	1	28.1154	5.33636	64.782	N	N	N	0
d11	2022-06-29	cartax	tj	14	1	1	1	1	1	0	0	27.8082	3.48479	64.782	N	N	N	0
d1	2022-06-23	cartax	pachy	20	4	1	1	0	0	0	1	752.321	328.947	157.467	Y	Y	Y	1
d2	2022-06-23	cartax	pachy	20	2	1	1	0	1	0	0	174.158	41.6239	157.467	Y	N	Y	1
d3	2022-06-23	cartax	pachy	20	2	1	1	0	1	0	1	61.2456	5.36889	157.467	N	N	N	0
d4	2022-06-23	cartax	pachy	20	1	1	0	0	1	0	0	-0.146278	-3.30511	157.467	N	N	N	0
d5	2022-06-23	cartax	pachy	20	1	0	1	0	1	0	0	11.2886	1.33506	157.467	N	N	N	0
d6	2022-06-23	cartax	pachy	20	2	1	1	0	1	0	0	142.146	17.0792	157.467	N	N	N	0
e1	2022-06-17	cartax	swd	22	1	0	1	0	0	0	0	52.8529	52.2276	178.392	N	N	N	0
e2	2022-06-17	cartax	swd	22	1	1	1	0	0	0	1	67.721	29.5996	178.392	N	N	N	0
e3	2022-06-17	cartax	swd	22	1	1	1	0	0	0	1	93.0156	5.41947	178.392	N	N	N	0
e4	2022-06-17	cartax	swd	22	1	0	1	0	0	0	0	80.1923	-5.12489	178.392	N	N	N	0
e5	2022-06-17	cartax	swd	22	1	0	1	0	0	0	0	20.6323	-9.03189	178.392	N	N	N	0
e6	2022-06-17	cartax	swd	22	2	1	1	0	0	0	1	148.087	19.0661	178.392	N	N	N	0
e7	2022-06-17	cartax	swd	22	1	0	1	0	0	0	1	38.0239	-5.49342	178.392	N	N	N	0
e8	2022-06-17	cartax	swd	22	1	1	1	0	0	0	1	35.1212	34.2368	178.392	N	N	N	0
e9	2022-06-17	cartax	swd	22	1	0	1	0	0	0	0	34.7134	4.31628	178.392	N	N	N	0
e10	2022-06-17	cartax	swd	22	1	0	1	0	0	0	0	52.9788	6.51578	178.392	N	N	N	0
e11	2022-06-17	cartax	swd	22	2	0	1	0	0	0	0	36.309	15.1694	178.392	N	N	N	0
e12	2022-06-17	cartax	swd	22	1	0	1	0	0	0	0	63.2123	13.7986	178.392	N	N	N	0
e1	2022-07-05	magenta	tj	8	3	1	1	1	0	0	1	216.09	32.6036	64.782	Y	N	Y	1
e2	2022-07-05	magenta	tj	8	1	0	1	0	0	0	0	4.44222	7.92326	64.782	N	N	N	0
e3	2022-07-05	magenta	tj	8	1	1	1	0	0	0	0	10.0643	4.38178	64.782	N	N	N	0
e4	2022-07-05	magenta	tj	8	1	0	1	0	0	0	0	6.66248	2.82415	64.782	N	N	N	0
e5	2022-07-05	magenta	tj	8	3	1	1	1	0	0	1	30.7814	49.8014	64.782	N	N	N	0
e6	2022-07-05	magenta	tj	8	1	1	1	0	0	0	0	2.98596	-0.666148	64.782	N	N	N	0
e7	2022-07-05	magenta	tj	8	1	0	0	0	0	0	0	2.82022	2.23319	64.782	N	N	N	0
e8	2022-07-05	magenta	tj	8	1	1	1	0	0	0	1	2.33285	4.06785	64.782	N	N	N	0
e9	2022-07-05	magenta	tj	8	1	1	1	0	0	0	1	7.35456	0.880852	64.782	N	N	N	0
f1	2022-06-23	cartax	pachy	22	1	1	1	0	0	0	1	132.909	113.721	157.467	N	N	N	0
f2	2022-06-23	cartax	pachy	22	1	0	1	0	0	0	0	23.0516	25.2988	157.467	N	N	N	0
f3	2022-06-23	cartax	pachy	22	1	0	1	0	0	0	0	17.6232	19.667	157.467	N	N	N	0
f4	2022-06-23	cartax	pachy	22	1	1	1	0	0	0	0	33.5976	4.70662	157.467	N	N	N	0
f5	2022-06-23	cartax	pachy	22	2	1	1	0	0	0	1	52.3186	5.04314	157.467	N	N	N	0
f1	2022-06-17	cartax	swd	24	3	1	1	0	0	0	1	1339.25	416.656	178.392	Y	Y	Y	1
f2	2022-06-17	cartax	swd	24	2	0	1	0	0	0	0	158.78	66.3316	178.392	N	N	N	0
f3	2022-06-17	cartax	swd	24	1	1	1	0	0	0	1	237.127	220.973	178.392	Y	Y	Y	1
f4	2022-06-17	cartax	swd	24	1	1	1	0	0	0	0	32.9546	-3.67343	178.392	N	N	N	0
f5	2022-06-17	cartax	swd	24	1	1	1	1	0	0	1	98.321	213.125	178.392	N	Y	Y	1
f6	2022-06-17	cartax	swd	24	2	1	1	0	0	0	0	1120.38	45.4389	178.392	Y	N	Y	1
f7	2022-06-17	cartax	swd	24	1	1	1	0	0	0	0	32.3489	9.34257	178.392	N	N	N	0
f8	2022-06-17	cartax	swd	24	1	1	1	0	0	0	0	27.05	-12.2508	178.392	N	N	N	0
f9	2022-06-17	cartax	swd	24	2	1	1	0	0	1	1	511.518	343.453	178.392	Y	Y	Y	1
f10	2022-06-17	cartax	swd	24	1	1	1	0	0	1	0	230.963	165.675	178.392	Y	N	Y	1
g1	2022-06-29	cartax	tj	16	1	1	1	0	0	0	0	61.6045	66.3358	64.782	N	Y	Y	1
g2	2022-06-29	cartax	tj	16	1	1	1	0	0	0	0	50.3945	41.1612	64.782	N	N	N	0
g3	2022-06-29	cartax	tj	16	1	1	1	0	0	0	1	23.7961	24.6402	64.782	N	N	N	0
g4	2022-06-29	cartax	tj	16	1	0	1	0	0	0	0	13.7667	16.2275	64.782	N	N	N	0
g5	2022-06-29	cartax	tj	16	1	1	1	0	0	0	1	14.2535	4.95617	64.782	N	N	N	0
g6	2022-06-29	cartax	tj	16	1	0	1	0	1	0	0	-4.41122	8.70139	64.782	N	N	N	0
h1	2022-06-29	magenta	tj	10	1	1	1	0	0	0	0			64.782	N	N	N	0
h2	2022-06-29	magenta	tj	10	0	0	0	0	0	0	0			64.782	N	N	N	0
h3	2022-06-29	magenta	tj	10	0	0	0	0	0	0	0			64.782	N	N	N	0
h4	2022-06-29	magenta	tj	10	0	0	0	0	0	0	0			64.782	N	N	N	0
h5	2022-06-29	magenta	tj	10	0	0	0	0	0	0	0			64.782	N	N	N	0
h6	2022-06-29	magenta	tj	10	1	1	1	0	0	0	0			64.782	N	N	N	0
h7	2022-06-29	magenta	tj	10	2	1	1	1	0	0	1			64.782	N	N	N	0
h8	2022-06-29	magenta	tj	10	1	1	1	0	0	1	0			64.782	N	N	N	0
A7	2022-05-12	cartax	pachy	0	5	1	1	0	1	1	1	327.8	85.38	157.467	Y	N	Y	1
A8	2022-05-12	cartax	pachy	0	5	1	1	0	1	1	1	394.57	121.81	157.467	Y	N	Y	1
A9	2022-05-12	cartax	pachy	0	4	1	1	1	1	1	1	671.83	163.01	157.467	Y	Y	Y	1
A10	2022-05-12	cartax	pachy	0	5	1	1	0	1	1	1	155.16	68.09	157.467	N	N	N	0
B1	2022-05-12	cartax	pachy	1	4	1	1	0	1	1	1	79.5	117.46	157.467	N	N	N	0
B2	2022-05-12	cartax	pachy	1	3	1	1	0	1	1	1	639.06	34.07	157.467	Y	N	Y	1
B3	2022-05-12	cartax	pachy	1	4	1	1	0	1	1	1	160.33	81.96	157.467	Y	N	Y	1
B4	2022-05-12	cartax	pachy	1	3	1	1	0	1	1	1	104.14	38.72	157.467	N	N	N	0
B5	2022-05-12	cartax	pachy	2	4	1	1	1	1	1	1	260.36	58.37	157.467	Y	N	Y	1
B6	2022-05-12	cartax	pachy	2	2	1	1	0	1	1	1	120.54	35.27	157.467	N	N	N	0
B7	2022-05-12	cartax	pachy	2	2	1	1	0	1	1	1	141.02	17.23	157.467	N	N	N	0
B8	2022-05-12	cartax	pachy	2	2	1	1	1	1	1	1	91.1	60.17	157.467	N	N	N	0
B9	2022-05-12	cartax	pachy	3	2	1	1	0	1	1	1	86.33	86.61	157.467	N	N	N	0
B10	2022-05-12	cartax	pachy	3	2	1	1	0	1	1	1	932.03	75.69	157.467	Y	N	Y	1
B11	2022-05-12	cartax	pachy	3	2	1	1	0	1	1	1	47.73	11.27	157.467	N	N	N	0
B12	2022-05-12	cartax	pachy	3	2	1	1	0	1	1	1	118.67	46.56	157.467	N	N	N	0
C1	2022-05-12	cartax	pachy	4	2	1	1	0	1	1	1	105.57	54.23	157.467	N	N	N	0
C2	2022-05-12	cartax	pachy	4	1	1	1	0	1	1	1	90.09	41.09	157.467	N	N	N	0
C3	2022-05-12	cartax	pachy	4	2	1	1	0	1	1	1	40.13	39.28	157.467	N	N	N	0
C4	2022-05-12	cartax	pachy	4	2	1	1	0	1	1	1	138.73	41.57	157.467	N	N	N	0
C5	2022-05-12	cartax	pachy	5	3	1	1	0	0	0	0	633.47	30.89	157.467	Y	N	Y	1
C6	2022-05-12	cartax	pachy	5	3	1	1	0	1	1	1	230.69	45.18	157.467	Y	N	Y	1
C7	2022-05-12	cartax	pachy	5	2	1	1	0	1	1	1	94.43	69.63	157.467	N	N	N	0
C8	2022-05-12	cartax	pachy	5	3	1	1	0	1	1	0	93.91	9.46	157.467	N	N	N	0
C9	2022-05-12	cartax	pachy	6	3	1	1	0	0	1	1	NA	16.88	157.467	Y	N	Y	1
C10	2022-05-12	cartax	pachy	6	3	1	1	0	1	1	1	NA	32.88	157.467	Y	N	Y	1
C11	2022-05-12	cartax	pachy	6	3	1	1	0	1	1	1	NA	38.29	157.467	Y	N	Y	1
C12	2022-05-12	cartax	pachy	6	3	1	1	0	1	1	1	NA	12.64	157.467	Y	N	Y	1
D1	2022-05-12	cartax	pachy	7	3	1	1	0	0	0	1	43.83	23.44	157.467	N	N	N	0
D2	2022-05-12	cartax	pachy	7	3	1	1	0	0	0	0	149.05	9.37	157.467	N	N	N	0
D3	2022-05-12	cartax	pachy	7	3	1	1	0	1	1	0	125.42	55.26	157.467	N	N	N	0
D4	2022-05-12	cartax	pachy	7	3	1	1	0	1	0	1	88.9	48.71	157.467	N	N	N	0
D5	2022-05-12	cartax	pachy	7	2	1	1	0	1	0	1	65.02	16.17	157.467	N	N	N	0
D6	2022-05-12	cartax	pachy	0	5	1	1	1	1	1	1	2188.37	981.344	157.467	Y	Y	Y	1
D7	2022-05-17	cartax	pachy	0	5	1	1	1	1	1	1	5975.88	1255.19	157.467	Y	Y	Y	1
D8	2022-05-17	cartax	pachy	0	5	1	1	1	1	1	1	3476.23	647.31	157.467	Y	Y	Y	1
D9	2022-05-17	cartax	pachy	0	5	1	1	1	1	1	1	2201.63	380.09	157.467	Y	Y	Y	1
D10	2022-05-17	cartax	pachy	7	3	1	1	1	1	1	1	137.7	22.44	157.467	N	N	N	0
D11	2022-05-17	cartax	pachy	7	3	1	1	1	1	1	1	114.35	39.19	157.467	N	N	N	0
D12	2022-05-17	cartax	pachy	7	3	1	1	0	1	1	1	146.04	53.04	157.467	N	N	N	0
E1	2022-05-17	cartax	pachy	8	3	1	1	0	1	1	1	198.88	76.19	157.467	Y	N	Y	1
E2	2022-05-17	cartax	pachy	8	3	1	1	0	1	1	1	138.35	14.81	157.467	N	N	N	0
E3	2022-05-17	cartax	pachy	8	3	1	1	1	1	1	1	68.6	25.59	157.467	N	N	N	0
E4	2022-05-17	cartax	pachy	8	3	0	1	0	1	1	0	328.57	87.09	157.467	Y	N	Y	1
E5	2022-05-26	cartax	pachy	0	5	1	1	1	1	1	1	428.04	165.29	157.467	Y	Y	Y	1
E6	2022-05-26	cartax	pachy	0	5	1	1	1	1	1	1	374.61	535.11	157.467	Y	Y	Y	1
E7	2022-05-26	cartax	pachy	0	5	1	1	1	1	1	1	1185.47	362.25	157.467	Y	Y	Y	1
E8	2022-05-26	cartax	pachy	0	5	1	1	1	1	1	1	706.67	274.86	157.467	Y	Y	Y	1
E9	2022-05-26	cartax	pachy	8	2	1	1	1	1	1	0	215.16	29.16	157.467	Y	N	Y	1
E10	2022-05-26	cartax	pachy	8	2	1	1	0	0	1	0	135.02	33.05	157.467	N	N	N	0
E11	2022-05-26	cartax	pachy	8	2	1	1	0	1	1	0	176.27	11.37	157.467	Y	N	Y	1
E12	2022-05-26	cartax	pachy	8	2	1	1	0	0	0	0	33.67	23.42	157.467	N	N	N	0
F1	2022-05-26	cartax	pachy	9	2	1	1	0	0	0	0	383.98	20.19	157.467	Y	N	Y	1
F2	2022-05-26	cartax	pachy	9	2	1	1	0	0	1	0	48.31	32.57	157.467	N	N	N	0
F3	2022-05-26	cartax	pachy	9	2	1	1	0	0	0	0	10.57	49.3	157.467	N	N	N	0
F4	2022-05-26	cartax	pachy	9	2	1	1	0	0	1	0	67.56	6.17	157.467	N	N	N	0
F5	2022-05-26	cartax	pachy	9	3	1	1	0	0	0	1	95.31	52.37	157.467	N	N	N	0
F6	2022-05-26	cartax	pachy	10	3	1	1	0	1	0	0	194.38	14.24	157.467	Y	N	Y	1
F7	2022-05-26	cartax	pachy	10	3	1	1	0	0	1	0	34.46	36.77	157.467	N	N	N	0
F8	2022-05-26	cartax	pachy	10	2	1	1	0	0	0	0	46.72	6.64	157.467	N	N	N	0
F9	2022-05-26	cartax	pachy	10	2	1	1	0	0	0	0	38.07	87.44	157.467	N	N	N	0
F10	2022-05-26	cartax	pachy	10	1	0	1	0	0	0	0	41.93	3.86	157.467	N	N	N	0
G1	2022-05-26	cartax	pachy	11	3	1	1	0	0	1	0	114.48	54.54	157.467	N	N	N	0
G2	2022-05-26	cartax	pachy	11	2	1	1	0	0	1	0	95.49	68.07	157.467	N	N	N	0
G3	2022-05-26	cartax	pachy	11	2	1	1	0	1	1	0	318.49	9.33	157.467	Y	N	Y	1
G4	2022-05-26	cartax	pachy	11	2	1	1	0	0	1	0	207.89	16.02	157.467	Y	N	Y	1
G5	2022-05-26	cartax	pachy	11	1	0	1	0	1	0	0	37.43	23.1	157.467	N	N	N	0
G6	2022-05-26	cartax	pachy	12	3	1	1	0	1	0	0	39.39	56.5	157.467	N	N	N	0
G7	2022-05-26	cartax	pachy	12	3	0	1	0	1	0	0	282.45	10.45	157.467	Y	N	Y	1
G8	2022-05-26	cartax	pachy	12	3	1	1	0	0	1	0	52.75	22.45	157.467	N	N	N	0
G9	2022-05-26	cartax	pachy	12	3	1	1	0	1	0	0	308.56	35.62	157.467	Y	N	Y	1
G10	2022-05-26	cartax	pachy	12	3	0	1	0	1	0	0	274.71	20.88	157.467	Y	N	Y	1
H1	2022-06-17	cartax	pachy	6	3	1	1	0	1	1	1	224.42	39.67	157.467	Y	N	Y	1
H2	2022-06-17	cartax	pachy	6	3	1	1	0	1	0	0	80.96	43.77	157.467	N	N	N	0
H3	2022-06-17	cartax	pachy	6	3	1	1	0	1	0	1	168.96	17.34	157.467	Y	N	Y	1
H4	2022-06-17	cartax	pachy	6	3	1	1	0	1	0	1	362.66	28.46	157.467	Y	N	Y	1
H5	2022-06-17	cartax	pachy	6	3	1	1	0	1	0	1	49.34	108.68	157.467	N	N	N	0
A1	2022-06-17	cartax	pachy	8	2	1	1	0	1	1	1	52.3	41.64	157.467	N	N	N	0
A2	2022-06-17	cartax	pachy	8	2	1	1	0	1	0	0	17.97	13.93	157.467	N	N	N	0
A3	2022-06-17	cartax	pachy	8	2	1	1	0	1	0	0	60.23	63.49	157.467	N	N	N	0
A4	2022-06-17	cartax	pachy	8	3	1	1	0	1	1	1	156.3	13.1	157.467	N	N	N	0
A5	2022-06-17	cartax	pachy	8	2	1	1	0	1	0	0	91.16	33.9	157.467	N	N	N	0
A6	2022-06-25	cartax	pachy	0	3	1	1	1	1	1	1	63.7526	69.1899	157.467	N	N	N	0
A7	2022-06-25	cartax	pachy	0	2	1	1	1	1	1	1	132.518	26.1081	157.467	N	N	N	0
A8	2022-06-25	cartax	pachy	0	3	1	1	1	1	1	1	104.847	33.9424	157.467	N	N	N	0
A9	2022-06-25	cartax	pachy	0	3	1	1	1	1	1	1	64.4395	23.6437	157.467	N	N	N	0
A10	2022-06-25	cartax	pachy	0	3	1	1	1	1	1	1	915.65	91.7364	157.467	Y	N	Y	1
E1	2023-06-29	cartax	tj	6	2	1	1	0	0	1	1	45.8247	71.426	64.782	N	Y	Y	1
E2	2023-06-29	cartax	tj	6	1	1	1	0	1	1	1	27.8155	29.165	64.782	N	N	N	0
E3	2023-06-29	cartax	tj	6	1	1	1	0	0	0	0	84.9006	10.0469	64.782	Y	N	Y	1
E4	2023-06-29	cartax	tj	6	1	1	1	0	1	0	1	58.0124	4.7593	64.782	N	N	N	0
E5	2023-06-29	cartax	tj	6	1	0	1	0	0	0	0	48.162	1.05739	64.782	N	N	N	0
E6	2023-06-29	cartax	tj	6	1	1	1	0	1	0	0	52.3141	-0.564273	64.782	N	N	N	0
E7	2023-06-29	cartax	tj	6	2	1	1	0	1	0	0	51.2005	15.6945	64.782	N	N	N	0
E8	2023-06-29	cartax	tj	6	3	1	1	1	1	1	0	76.8999	34.1203	64.782	Y	N	Y	1
E9	2023-06-29	cartax	tj	6	2	1	1	0	0	1	1	58.324	8.87221	64.782	N	N	N	0
E10	2023-06-29	cartax	tj	6	2	1	1	0	1	1	1	126.206	19.2645	64.782	Y	N	Y	1
E11	2023-06-29	cartax	tj	6	1	1	1	0	1	1	1	116.462	23.818	64.782	Y	N	Y	1
A1	2022-07-05	cartax	Ganaspis	0	5	1	1	1	1	1	1			143.122	N	N	N	0
A2	2022-07-05	cartax	Ganaspis	0	5	1	1	1	1	1	1			143.122	N	N	N	0
A3	2022-07-05	cartax	Ganaspis	0	5	1	1	1	1	1	1			143.122	N	N	N	0
A4	2022-07-05	cartax	Ganaspis	0	5	1	1	1	1	1	1			143.122	N	N	N	0
A5	2022-07-05	cartax	Ganaspis	0	4	1	1	1	1	1	1			143.122	N	N	N	0
A8	2022-07-05	cartax	Ganaspis	2	3	1	1	0	1	1	1			143.122	N	N	N	0
A9	2022-07-05	cartax	Ganaspis	2	3	1	1	1	1	1	1			143.122	N	N	N	0
A10	2022-07-05	cartax	Ganaspis	2	2	1	1	0	1	1	1			143.122	N	N	N	0
A11	2022-07-05	cartax	Ganaspis	2	3	1	1	0	1	1	1			143.122	N	N	N	0
A12	2022-07-05	cartax	Ganaspis	2	1	1	0	0	1	1	1			143.122	N	N	N	0
B1	2022-07-05	cartax	Ganaspis	4	3	1	1	1	1	1	1			143.122	N	N	N	0
B2	2022-07-05	cartax	Ganaspis	4	3	1	1	0	1	1	1			143.122	N	N	N	0
B3	2022-07-05	cartax	Ganaspis	4	3	1	1	1	1	1	1			143.122	N	N	N	0
B4	2022-07-05	cartax	Ganaspis	4	2	1	0	1	0	0	1			143.122	N	N	N	0
B5	2022-07-05	cartax	Ganaspis	4	2	1	1	0	0	0	1			143.122	N	N	N	0
B7	2022-07-05	cartax	Ganaspis	6	3	1	0	1	1	1	1	42.3773	17.6491	143.122	N	N	N	0
B8	2022-07-05	cartax	Ganaspis	6	3	1	0	0	1	1	1	856.039	349.112	143.122	Y	Y	Y	1
B9	2022-07-05	cartax	Ganaspis	6	3	1	1	0	0	1	1	108.18	69.916	143.122	N	N	N	0
B10	2022-07-05	cartax	Ganaspis	6	3	1	1	0	1	1	1	55.2058	22.886	143.122	N	N	N	0
B11	2022-07-05	cartax	Ganaspis	6	3	1	1	0	1	1	1	57.8125	14.7845	143.122	N	N	N	0
C7	2022-07-05	cartax	Ganaspis	8	3	1	0	0	1	0	1	50.1373	40.389	143.122	N	N	N	0
C8	2022-07-05	cartax	Ganaspis	8	2	1	1	0	1	0	1	42.3863	41.0373	143.122	N	N	N	0
C9	2022-07-05	cartax	Ganaspis	8	3	1	0	1	1	1	1	92.348	31.2673	143.122	N	N	N	0
C10	2022-07-05	cartax	Ganaspis	8	3	1	1	1	1	1	1	99.5126	43.4797	143.122	N	N	N	0
C11	2022-07-05	cartax	Ganaspis	8	4	1	1	1	1	1	1	444.017	223.083	143.122	Y	Y	Y	1
E1	2022-07-05	cartax	Ganaspis	10	2	1	0	0	0	1	1	192.85	79.0864	143.122	Y	N	Y	1
E2	2022-07-05	cartax	Ganaspis	10	3	1	0	1	1	1	1	414.114	70.6209	143.122	Y	N	Y	1
E3	2022-07-05	cartax	Ganaspis	10	3	1	0	0	1	1	1	174.048	27.6033	143.122	Y	N	Y	1
E4	2022-07-05	cartax	Ganaspis	10	3	1	1	1	1	1	1	480.377	189.495	143.122	Y	Y	Y	1
E5	2022-07-05	cartax	Ganaspis	10	2	1	0	0	0	0	1	23.2998	28.2638	143.122	N	N	N	0
C1	2022-07-07	cartax	Ganaspis	0	3	1	1	1	1	1	1	473.662	249.582	143.122	Y	Y	Y	1
C2	2022-07-07	cartax	Ganaspis	0	3	1	1	1	0	1	1	547.478	350.827	143.122	Y	Y	Y	1
C3	2022-07-07	cartax	Ganaspis	0	4	1	1	1	1	1	1	408.94	300.12	143.122	Y	Y	Y	1
C4	2022-07-07	cartax	Ganaspis	0	2	1	1	0	0	1	1	138.605	45.6678	143.122	N	N	N	0
C5	2022-07-07	cartax	Ganaspis	0	3	1	1	1	1	1	1	1349.73	799.332	143.122	Y	Y	Y	1
C7	2022-07-07	cartax	Ganaspis	2	2	1	1	1	1	1	1	380.35	254.153	143.122	Y	Y	Y	1
C8	2022-07-07	cartax	Ganaspis	2	2	1	0	1	1	1	1	66.8535	45.7846	143.122	N	N	N	0
C9	2022-07-07	cartax	Ganaspis	2	2	1	1	1	1	1	1	66.1835	39.7319	143.122	N	N	N	0
C10	2022-07-07	cartax	Ganaspis	2	2	1	1	0	1	1	1	487.037	268.969	143.122	Y	Y	Y	1
C11	2022-07-07	cartax	Ganaspis	2	2	1	1	1	1	1	1	101.875	20.9147	143.122	N	N	N	0
D1	2022-07-07	cartax	Ganaspis	4	3	1	0	0	0	1	1	499.879	520.368	143.122	Y	Y	Y	1
D2	2022-07-07	cartax	Ganaspis	4	3	1	0	1	1	1	1	250.447	143.781	143.122	Y	Y	Y	1
D3	2022-07-07	cartax	Ganaspis	4	3	1	1	1	1	1	1	496.283	223.698	143.122	Y	Y	Y	1
D4	2022-07-07	cartax	Ganaspis	4	3	1	1	1	1	1	1	439.86	214.98	143.122	Y	Y	Y	1
D5	2022-07-07	cartax	Ganaspis	4	3	1	1	0	1	1	1	478.601	248.987	143.122	Y	Y	Y	1
D1	2022-07-07	cartax	Ganaspis	6	2	1	1	0	1	0	1	154.451	236.554	143.122	Y	Y	Y	1
D2	2022-07-07	cartax	Ganaspis	6	2	1	1	0	0	0	1	77.1829	16.8153	143.122	N	N	N	0
D3	2022-07-07	cartax	Ganaspis	6	4	1	1	1	1	1	1	758.565	280.586	143.122	Y	Y	Y	1
D4	2022-07-07	cartax	Ganaspis	6	3	1	1	1	1	1	1	164.355	96.7507	143.122	Y	N	Y	1
D5	2022-07-07	cartax	Ganaspis	6	3	1	1	1	1	1	1	41.0283	127.016	143.122	N	N	N	0
E7	2022-07-07	cartax	Ganaspis	8	3	1	1	1	1	1	1	249.705	97.9413	143.122	Y	N	Y	1
E8	2022-07-07	cartax	Ganaspis	8	2	1	0	1	0	1	1	66.6791	19.4362	143.122	N	N	N	0
E9	2022-07-07	cartax	Ganaspis	8	2	1	1	1	0	0	1	39.0361	14.2759	143.122	N	N	N	0
E10	2022-07-07	cartax	Ganaspis	8	2	1	0	0	0	1	1	151.078	106.681	143.122	Y	N	Y	1
E11	2022-07-07	cartax	Ganaspis	8	2	1	0	1	0	0	1	553.579	187.109	143.122	Y	Y	Y	1
B1	2022-07-07	cartax	Ganaspis	10	3	1	0	1	0	0	1	280.737	317.687	143.122	Y	Y	Y	1
B2	2022-07-07	cartax	Ganaspis	10	2	1	0	1	0	0	1	197.801	84.1877	143.122	Y	N	Y	1
B3	2022-07-07	cartax	Ganaspis	10	2	1	0	1	0	1	1	45.6972	75.7131	143.122	N	N	N	0
B4	2022-07-07	cartax	Ganaspis	10	2	1	1	0	0	1	1	62.3062	246.869	143.122	N	Y	Y	1
B5	2022-07-07	cartax	Ganaspis	10	3	1	0	1	0	0	1	155.299	111.059	143.122	Y	N	Y	1
E1	2022-07-07	cartax	Ganaspis	12	2	1	0	0	0	1	1	302.095	94.5387	143.122	Y	N	Y	1
E2	2022-07-07	cartax	Ganaspis	12	1	1	0	0	0	1	0	18.2027	8.22193	143.122	N	N	N	0
E3	2022-07-07	cartax	Ganaspis	12	3	1	0	1	0	1	1	138.811	117.998	143.122	N	N	N	0
E4	2022-07-07	cartax	Ganaspis	12	1	1	0	0	0	1	1	20.5745	10.4622	143.122	N	N	N	0
E5	2022-07-07	cartax	Ganaspis	12	3	1	1	1	0	0	1	304.968	202.437	143.122	Y	Y	Y	1
F1	2022-07-07	cartax	Ganaspis	14	2	1	1	1	1	1	1	15.5161	42.5385	143.122	N	N	N	0
F2	2022-07-07	cartax	Ganaspis	14	2	1	0	0	0	1	1	-0.8126	-4.25687	143.122	N	N	N	0
F3	2022-07-07	cartax	Ganaspis	14	3	1	0	0	1	1	1	14.7701	31.195	143.122	N	N	N	0
F4	2022-07-07	cartax	Ganaspis	14	1	1	0	0	0	0	0	-17.8993	-18.7649	143.122	N	N	N	0
F5	2022-07-07	cartax	Ganaspis	14	3	1	0	1	1	1	1	361.549	191.999	143.122	Y	Y	Y	1
A1	2022-07-11	cartax	Ganaspis	0	5	1	1	1	1	1	1	405.846	441.927	143.122	Y	Y	Y	1
A2	2022-07-11	cartax	Ganaspis	0	5	1	1	1	1	1	1	542.995	159.078	143.122	Y	Y	Y	1
A3	2022-07-11	cartax	Ganaspis	0	5	1	1	1	1	1	1	670.036	401.614	143.122	Y	Y	Y	1
A4	2022-07-11	cartax	Ganaspis	0	5	1	1	1	1	1	1	226.161	105.962	143.122	Y	N	Y	1
A5	2022-07-11	cartax	Ganaspis	0	5	1	1	1	1	1	1	869.497	363.508	143.122	Y	Y	Y	1
A7	2022-07-11	cartax	Ganaspis	2	4	1	1	1	1	1	1	143.772	61.4149	143.122	Y	N	Y	1
A8	2022-07-11	cartax	Ganaspis	2	2	1	1	1	1	1	1	86.1319	26.5024	143.122	N	N	N	0
A9	2022-07-11	cartax	Ganaspis	2	3	1	1	1	1	1	1	428.834	199.727	143.122	Y	Y	Y	1
A10	2022-07-11	cartax	Ganaspis	2	5	1	1	1	1	1	1	203.468	369.899	143.122	Y	Y	Y	1
A11	2022-07-11	cartax	Ganaspis	2	4	1	1	1	1	1	1	157.403	104.417	143.122	Y	N	Y	1
B7	2022-07-11	cartax	Ganaspis	4	2	1	0	0	0	0	1	249.579	226.596	143.122	Y	Y	Y	1
B8	2022-07-11	cartax	Ganaspis	4	2	1	0	0	0	0	1	-3.64607	-11.6589	143.122	N	N	N	0
B9	2022-07-11	cartax	Ganaspis	4	2	1	0	1	1	1	1	-2.54493	-10.5869	143.122	N	N	N	0
B10	2022-07-11	cartax	Ganaspis	4	2	1	0	1	1	1	1	294.972	144.6	143.122	Y	Y	Y	1
B11	2022-07-11	cartax	Ganaspis	4	2	1	1	0	1	1	1	31.8479	-37.2276	143.122	N	N	N	0
F1	2022-07-11	cartax	Ganaspis	6	3	1	0	1	1	1	1			143.122	N	N	N	0
F2	2022-07-11	cartax	Ganaspis	6	2	1	1	1	1	1	1			143.122	N	N	N	0
F3	2022-07-11	cartax	Ganaspis	6	3	1	0	0	1	1	1			143.122	N	N	N	0
F4	2022-07-11	cartax	Ganaspis	6	3	1	1	1	1	1	1			143.122	N	N	N	0
F5	2022-07-11	cartax	Ganaspis	6	2	1	0	0	1	1	1			143.122	N	N	N	0
E7	2022-07-11	cartax	Ganaspis	8	3	1	0	0	0	1	1	163.33	56.7171	143.122	Y	N	Y	1
E8	2022-07-11	cartax	Ganaspis	8	3	1	1	0	0	1	1	46.3889	16.3625	143.122	N	N	N	0
E9	2022-07-11	cartax	Ganaspis	8	3	1	0	1	0	1	1	271.883	55.2232	143.122	Y	N	Y	1
E10	2022-07-11	cartax	Ganaspis	8	2	1	1	1	0	1	1	54.1421	28.1223	143.122	N	N	N	0
E11	2022-07-11	cartax	Ganaspis	8	3	1	0	1	0	0	1	110.953	29.6159	143.122	N	N	N	0
F7	2022-07-11	cartax	Ganaspis	10	2	1	1	1	0	1	1	7.96627	15.9067	143.122	N	N	N	0
F8	2022-07-11	cartax	Ganaspis	10	3	1	1	1	1	1	1	122.142	24.675	143.122	N	N	N	0
F9	2022-07-11	cartax	Ganaspis	10	3	1	1	1	1	1	1	7.83527	10.7896	143.122	N	N	N	0
F10	2022-07-11	cartax	Ganaspis	10	4	1	1	1	1	1	1	122.267	48.8243	143.122	N	N	N	0
F11	2022-07-11	cartax	Ganaspis	10	3	1	1	1	1	1	1	127.953	22.9871	143.122	N	N	N	0
G7	2022-07-11	cartax	Ganaspis	18	2	0	0	1	1	0	1	49.9682	42.4555	143.122	N	N	N	0
G8	2022-07-11	cartax	Ganaspis	18	2	0	0	1	1	0	1	24.2198	10.3113	143.122	N	N	N	0
G9	2022-07-11	cartax	Ganaspis	18	2	1	0	1	1	0	1	34.4743	25.4576	143.122	N	N	N	0
G10	2022-07-11	cartax	Ganaspis	18	2	1	0	1	0	0	1	60.1979	21.7171	143.122	N	N	N	0
G11	2022-07-11	cartax	Ganaspis	18	3	1	1	1	1	0	1	26.5963	30.5046	143.122	N	N	N	0
H1	2022-07-11	cartax	Ganaspis	12	3	1	0	1	1	1	1			143.122	N	N	N	0
H2	2022-07-11	cartax	Ganaspis	12	3	1	1	1	1	1	1			143.122	N	N	N	0
H3	2022-07-11	cartax	Ganaspis	12	3	1	0	1	1	1	1			143.122	N	N	N	0
H4	2022-07-11	cartax	Ganaspis	12	2	1	0	1	0	0	1			143.122	N	N	N	0
H5	2022-07-11	cartax	Ganaspis	12	2	1	0	1	0	0	1			143.122	N	N	N	0
A7	2022-07-11	cartax	Ganaspis	16	4	1	1	1	1	1	1	52.4459	83.8032	143.122	N	N	N	0
A8	2022-07-11	cartax	Ganaspis	16	2	1	0	1	1	1	1	36.0916	12.0385	143.122	N	N	N	0
A9	2022-07-11	cartax	Ganaspis	16	5	1	1	1	1	1	1	525.294	319.088	143.122	Y	Y	Y	1
A10	2022-07-11	cartax	Ganaspis	16	4	1	0	1	0	1	1	43.1303	30.2501	143.122	N	N	N	0
A11	2022-07-11	cartax	Ganaspis	16	2	1	0	1	0	1	1	52.4039	13.9971	143.122	N	N	N	0
b1	2022-07-11	cartax	Ganaspis	22	1	0	0	1	0	0	1	22.2916	18.6579	143.122	N	N	N	0
b2	2022-07-11	cartax	Ganaspis	22	2	0	0	1	0	1	1	68.3219	33.8221	143.122	N	N	N	0
b3	2022-07-11	cartax	Ganaspis	22	2	1	1	1	0	0	1	50.7344	27.7915	143.122	N	N	N	0
b4	2022-07-11	cartax	Ganaspis	22	3	1	0	1	1	0	1	59.511	33.3357	143.122	N	N	N	0
b5	2022-07-11	cartax	Ganaspis	22	2	1	0	1	0	0	1	40.4928	16.5297	143.122	N	N	N	0
D7	2022-07-13	cartax	Ganaspis	0	5	1	1	1	1	1	1	256.203	215.338	143.122	Y	Y	Y	1
D8	2022-07-13	cartax	Ganaspis	0	5	1	1	1	1	1	1	566.897	446.343	143.122	Y	Y	Y	1
D9	2022-07-13	cartax	Ganaspis	0	5	1	1	1	1	1	1	259.221	131.97	143.122	Y	N	Y	1
D10	2022-07-13	cartax	Ganaspis	0	5	1	1	1	1	1	1	648.898	359.963	143.122	Y	Y	Y	1
D11	2022-07-13	cartax	Ganaspis	0	5	1	1	1	1	1	1	464.902	283.499	143.122	Y	Y	Y	1
F7	2022-07-13	cartax	Ganaspis	2	3	1	0	0	0	1	1	70.2578	26.2928	143.122	N	N	N	0
F8	2022-07-13	cartax	Ganaspis	2	3	1	1	1	1	1	1	98.8258	40.208	143.122	N	N	N	0
F9	2022-07-13	cartax	Ganaspis	2	2	1	0	0	0	1	1	24.7745	2.54073	143.122	N	N	N	0
F10	2022-07-13	cartax	Ganaspis	2	2	1	0	1	0	1	1	22.9171	8.79573	143.122	N	N	N	0
F11	2022-07-13	cartax	Ganaspis	2	4	1	1	1	1	1	1	134.356	27.9288	143.122	N	N	N	0
D7	2022-07-13	cartax	Ganaspis	4	2	1	0	1	0	1	1	25.4839	204.857	143.122	N	Y	Y	1
D8	2022-07-13	cartax	Ganaspis	4	3	1	0	0	0	1	1	11.0061	381.453	143.122	N	Y	Y	1
D9	2022-07-13	cartax	Ganaspis	4	1	1	1	0	0	1	1	7.28967	59.478	143.122	N	N	N	0
D10	2022-07-13	cartax	Ganaspis	4	3	1	1	1	1	1	1	61.8338	279.749	143.122	N	Y	Y	1
D11	2022-07-13	cartax	Ganaspis	4	3	1	1	1	1	1	1	35.0052	255.022	143.122	N	Y	Y	1
G1	2022-07-13	cartax	Ganaspis	6	2	1	0	0	1	1	1	44.5747	49.3486	143.122	N	N	N	0
G2	2022-07-13	cartax	Ganaspis	6	1	1	0	0	0	1	1	10.5465	14.9431	143.122	N	N	N	0
G3	2022-07-13	cartax	Ganaspis	6	2	1	0	1	0	1	1	22.8459	9.80687	143.122	N	N	N	0
G4	2022-07-13	cartax	Ganaspis	6	2	1	0	0	0	1	1	48.0068	19.8529	143.122	N	N	N	0
G5	2022-07-13	cartax	Ganaspis	6	2	1	0	1	1	1	1	7.96887	5.97627	143.122	N	N	N	0
G7	2022-07-13	cartax	Ganaspis	8	2	1	0	1	0	0	1	6.17253	22.8545	143.122	N	N	N	0
G8	2022-07-13	cartax	Ganaspis	8	2	1	0	0	0	0	1	2.95153	16.3167	143.122	N	N	N	0
G9	2022-07-13	cartax	Ganaspis	8	2	1	0	1	0	1	1	28.0519	8.29913	143.122	N	N	N	0
G10	2022-07-13	cartax	Ganaspis	8	2	1	0	1	0	1	1	23.9887	16.3403	143.122	N	N	N	0
G11	2022-07-13	cartax	Ganaspis	8	2	1	0	1	0	1	1	45.2595	9.84793	143.122	N	N	N	0
A1	2022-07-13	cartax	Ganaspis	10	2	0	0	1	0	0	1	14.0014	13.5635	143.122	N	N	N	0
A2	2022-07-13	cartax	Ganaspis	10	3	1	1	1	0	1	1	25.9866	14.8299	143.122	N	N	N	0
A3	2022-07-13	cartax	Ganaspis	10	2	1	0	1	0	1	1	5.41633	12.344	143.122	N	N	N	0
A4	2022-07-13	cartax	Ganaspis	10	2	1	1	1	0	1	1	17.3525	13.4315	143.122	N	N	N	0
A5	2022-07-13	cartax	Ganaspis	10	3	1	0	1	1	1	1	61.4945	17.7516	143.122	N	N	N	0
A1	2022-07-13	cartax	Ganaspis	14	2	1	0	1	0	0	1	128.461	15.8149	143.122	N	N	N	0
A2	2022-07-13	cartax	Ganaspis	14	1	0	0	1	0	0	1	47.7801	7.78387	143.122	N	N	N	0
A3	2022-07-13	cartax	Ganaspis	14	1	1	0	0	0	0	1	35.1211	5.09433	143.122	N	N	N	0
A4	2022-07-13	cartax	Ganaspis	14	2	1	0	1	0	1	1	3.16253	4.59	143.122	N	N	N	0
A5	2022-07-13	cartax	Ganaspis	14	1	1	0	0	1	0	1	25.4627	17.3011	143.122	N	N	N	0
A7	2022-07-13	cartax	Ganaspis	16	1	0	0	1	0	0	1	47.46	10.9427	143.122	N	N	N	0
A8	2022-07-13	cartax	Ganaspis	16	1	0	0	0	0	0	1	37.7544	11.1806	143.122	N	N	N	0
A9	2022-07-13	cartax	Ganaspis	16	1	0	0	0	0	1	1	49.8856	11.0599	143.122	N	N	N	0
A10	2022-07-13	cartax	Ganaspis	16	1	0	0	0	0	0	1	30.8857	1.68887	143.122	N	N	N	0
A11	2022-07-13	cartax	Ganaspis	16	1	1	0	0	0	0	1	11.9495	1.9474	143.122	N	N	N	0
b6	2022-07-13	cartax	Ganaspis	20	0	0	0	0	0	0	0	5.8318	8.05707	143.122	N	N	N	0
b7	2022-07-13	cartax	Ganaspis	20	0	0	0	0	0	0	0	70.1141	11.9718	143.122	N	N	N	0
b8	2022-07-13	cartax	Ganaspis	20	0	0	0	0	0	0	0	13.7611	3.83713	143.122	N	N	N	0
b9	2022-07-13	cartax	Ganaspis	20	0	0	0	0	0	0	0	9.01887	3.34807	143.122	N	N	N	0
b10	2022-07-13	cartax	Ganaspis	20	0	0	0	0	0	0	0	7.32587	4.26333	143.122	N	N	N	0
c1	2022-07-17	cartax	Ganaspis	20	1	1	0	1	0	0	1			143.122	N	N	N	0
c2	2022-07-17	cartax	Ganaspis	20	2	1	0	1	0	0	1			143.122	N	N	N	0
c3	2022-07-17	cartax	Ganaspis	20	1	0	0	1	0	0	1			143.122	N	N	N	0
c4	2022-07-17	cartax	Ganaspis	20	2	1	0	1	0	0	1			143.122	N	N	N	0
c5	2022-07-17	cartax	Ganaspis	20	2	1	1	1	0	0	1			143.122	N	N	N	0
F7	2022-07-23	cartax	Ganaspis	16	2	1	1	1	0	1	1		2.44093	143.122	N	N	N	0
F8	2022-07-23	cartax	Ganaspis	16	3	1	1	1	1	0	1		3.06053	143.122	N	N	N	0
F9	2022-07-23	cartax	Ganaspis	16	2	1	0	1	0	1	1		0.6604	143.122	N	N	N	0
F10	2022-07-23	cartax	Ganaspis	16	1	1	0	0	0	0	1		0.854733	143.122	N	N	N	0
F11	2022-07-23	cartax	Ganaspis	16	2	1	0	1	0	0	1		0.636267	143.122	N	N	N	0
G1	2022-07-25	cartax	Ganaspis	18	2	1	1	1	0	1	1	527.3	245.381	143.122	Y	Y	Y	1
G2	2022-07-25	cartax	Ganaspis	18	2	1	0	1	0	1	1	364.394	188.561	143.122	Y	Y	Y	1
G3	2022-07-25	cartax	Ganaspis	18	1	1	0	1	0	0	1	256.072	69.2362	143.122	Y	N	Y	1
G4	2022-07-25	cartax	Ganaspis	18	2	1	1	1	0	0	1	126.21	56.8882	143.122	N	N	N	0
G5	2022-07-25	cartax	Ganaspis	18	3	1	0	1	0	1	1	374.571	133.812	143.122	Y	N	Y	1
G6	2022-07-25	cartax	Ganaspis	18	2	1	0	1	0	1	1	64.8716	13.7922	143.122	N	N	N	0
G7	2022-07-25	cartax	Ganaspis	18	1	1	0	0	0	0	1	-4.47207	10.1914	143.122	N	N	N	0
G8	2022-07-25	cartax	Ganaspis	18	2	1	0	0	1	0	1	19.9968	28.9315	143.122	N	N	N	0
G9	2022-07-25	cartax	Ganaspis	18	2	1	0	1	0	1	1	109.515	82.1475	143.122	N	N	N	0
F1	2022-07-25	cartax	Ganaspis	14	3	1	1	1	1	1	1	98.938	53.3996	143.122	N	N	N	0
F2	2022-07-25	cartax	Ganaspis	14	3	1	1	1	0	1	1	62.1191	27.3259	143.122	N	N	N	0
F3	2022-07-25	cartax	Ganaspis	14	3	1	1	1	0	1	1	72.3547	20.4236	143.122	N	N	N	0
F4	2022-07-25	cartax	Ganaspis	14	3	1	0	1	0	1	1	87.7728	52.5297	143.122	N	N	N	0
F5	2022-07-25	cartax	Ganaspis	14	3	1	0	1	0	1	1	98.9134	23.2935	143.122	N	N	N	0
G1	2022-07-25	cartax	Ganaspis	12	2	1	0	0	0	1	1	33.9998	38.671	143.122	N	N	N	0
G2	2022-07-25	cartax	Ganaspis	12	2	1	0	0	0	1	1	24.9594	21.869	143.122	N	N	N	0
G3	2022-07-25	cartax	Ganaspis	12	2	1	1	1	1	0	1	17.1306	18.2405	143.122	N	N	N	0
G4	2022-07-25	cartax	Ganaspis	12	1	1	0	0	0	0	1	34.4024	16.837	143.122	N	N	N	0
G5	2022-07-25	cartax	Ganaspis	12	1	0	0	1	0	0	1	22.5192	18.2363	143.122	N	N	N	0
A1		cartax	tj	18	2	1	1	0	1	0	0			64.782	N	N	N	0
A2		cartax	tj	18	2	1	1	0	1	0	0			64.782	N	N	N	0
A3		cartax	tj	18	2	1	1	0	0	0	0			64.782	N	N	N	0
A4		cartax	tj	18	2	1	1	1	0	0	0			64.782	N	N	N	0
A5		cartax	tj	18	1	1	1	0	0	0	0			64.782	N	N	N	0
A6		cartax	tj	18	2	1	1	0	1	1	0			64.782	N	N	N	0
A7		cartax	tj	18	2	1	1	1	1	1	0			64.782	N	N	N	0
A8		cartax	tj	18	2	1	1	0	1	0	0			64.782	N	N	N	0
A9		cartax	tj	18	2	1	1	1	1	1	0			64.782	N	N	N	0
A10		cartax	tj	18	2	1	1	0	1	0	0			64.782	N	N	N	0
B1		magenta	tj	12	1	0	1	0	1	1	0			64.782	N	N	N	0
B2		magenta	tj	12	1	1	1	1	1	1	1			64.782	N	N	N	0
B3		magenta	tj	12	1	0	1	0	0	1	1			64.782	N	N	N	0
B4		magenta	tj	12	2	1	1	0	0	0	1			64.782	N	N	N	0
B5		magenta	tj	12	1	0	1	0	0	0	0			64.782	N	N	N	0
B6		magenta	tj	12	2	1	1	1	1	1	1			64.782	N	N	N	0
B7		magenta	tj	12	2	1	1	0	0	1	0			64.782	N	N	N	0
B8		magenta	tj	12	3	1	1	1	1	1	1			64.782	N	N	N	0
B9		magenta	tj	12	1	1	1	0	0	0	1			64.782	N	N	N	0
B10		magenta	tj	12	1	0	1	0	0	0	0			64.782	N	N	N	0
A1		magenta	tj	14	1	1	1	0	0	0	0			64.782	N	N	N	0
A2		magenta	tj	14	2	0	1	1	0	1	1			64.782	N	N	N	0
A3		magenta	tj	14	2	1	1	0	0	1	1			64.782	N	N	N	0
A4		magenta	tj	14	1	1	1	0	0	0	0			64.782	N	N	N	0
A5		magenta	tj	14	1	0	1	0	0	0	0			64.782	N	N	N	0
A6		magenta	tj	14	1	1	1	1	0	0	1			64.782	N	N	N	0
A7		magenta	tj	14	2	1	1	1	0	1	1			64.782	N	N	N	0
A8		magenta	tj	14	1	1	1	1	0	0	1			64.782	N	N	N	0
A9		magenta	tj	14	1	1	1	0	0	1	1			64.782	N	N	N	0
A10		magenta	tj	14	1	1	1	0	0	0	1			64.782	N	N	N	0
C1		cartax	tj	20	2	1	1	0	1	1	0			64.782	N	N	N	0
C2		cartax	tj	20	2	1	1	0	1	0	0			64.782	N	N	N	0
C3		cartax	tj	20	2	1	1	0	1	1	0			64.782	N	N	N	0
C4		cartax	tj	20	2	1	1	1	1	0	0			64.782	N	N	N	0
C5		cartax	tj	20	1	1	1	1	1	1	1			64.782	N	N	N	0
C6		cartax	tj	20	2	1	1	1	1	1	1			64.782	N	N	N	0
C7		cartax	tj	20	1	1	1	1	1	1	1			64.782	N	N	N	0
C8		cartax	tj	20	1	1	1	1	1	1	1			64.782	N	N	N	0
C9		cartax	tj	20	1	1	1	0	1	1	1			64.782	N	N	N	0
C10		cartax	tj	20	1	1	1	1	1	1	1			64.782	N	N	N	0
B1		cartax	swd	26	2	1	1	0	0	1	1			178.392	N	N	N	0
B2		cartax	swd	26	3	1	1	1	0	1	1			178.392	N	N	N	0
B3		cartax	swd	26	2	1	1	0	0	1	0			178.392	N	N	N	0
B4		cartax	swd	26	2	1	1	0	0	1	0			178.392	N	N	N	0
B5		cartax	swd	26	2	1	1	0	0	0	0			178.392	N	N	N	0
B6		cartax	swd	26	2	1	1	0	0	0	0			178.392	N	N	N	0
B7		cartax	swd	26	2	0	1	1	0	1	0			178.392	N	N	N	0
B8		cartax	swd	26	3	1	1	0	0	1	1			178.392	N	N	N	0
B9		cartax	swd	26	2	1	1	0	0	1	0			178.392	N	N	N	0
B10		cartax	swd	26	3	1	1	0	0	1	0			178.392	N	N	N	0
D1		cartax	swd	28	1	0	1	0	0	0	0			178.392	N	N	N	0
D2		cartax	swd	28	2	1	1	0	0	0	1			178.392	N	N	N	0
D3		cartax	swd	28	2	1	1	1	0	0	0			178.392	N	N	N	0
D4		cartax	swd	28	1	1	1	0	0	0	0			178.392	N	N	N	0
D5		cartax	swd	28	2	1	1	0	0	0	0			178.392	N	N	N	0
D6		cartax	swd	28	2	0	1	0	0	1	0			178.392	N	N	N	0
D7		cartax	swd	28	2	1	1	0	0	1	0			178.392	N	N	N	0
D8		cartax	swd	28	1	0	1	0	0	0	0			178.392	N	N	N	0
D9		cartax	swd	28	2	1	1	0	0	1	0			178.392	N	N	N	0
C1		cartax	pachy	26	3	1	1	1	1	1	1			157.467	N	N	N	0
C2		cartax	pachy	26	2	1	1	1	1	1	1			157.467	N	N	N	0
C3		cartax	pachy	26	3	1	1	0	1	1	0			157.467	N	N	N	0
C4		cartax	pachy	26	3	1	1	1	1	1	1			157.467	N	N	N	0
C5		cartax	pachy	26	3	1	1	0	1	1	0			157.467	N	N	N	0
C7		cartax	pachy	24	3	1	1	0	1	1	0			157.467	N	N	N	0
C8		cartax	pachy	24	3	1	1	1	0	0	1			157.467	N	N	N	0
C9		cartax	pachy	24	2	1	1	1	1	1	0			157.467	N	N	N	0
C10		cartax	pachy	24	2	1	1	0	1	1	0			157.467	N	N	N	0
C11		cartax	pachy	24	2	1	1	0	1	1	0			157.467	N	N	N	0
D1		cartax	swd	30	3	1	1	0	1	1	1			178.392	N	N	N	0
D2		cartax	swd	30	1	1	1	0	0	0	0			178.392	N	N	N	0
D3		cartax	swd	30	2	1	1	0	0	0	1			178.392	N	N	N	0
D4		cartax	swd	30	2	1	1	0	1	1	0			178.392	N	N	N	0
D5		cartax	swd	30	2	1	1	0	1	1	0			178.392	N	N	N	0
D6		cartax	swd	30	2	1	1	0	1	1	0			178.392	N	N	N	0
D7		cartax	swd	30	2	1	1	0	1	1	0			178.392	N	N	N	0
D8		cartax	swd	30	2	1	1	0	0	0	0			178.392	N	N	N	0
D9		cartax	swd	30	1	1	1	0	1	1	0			178.392	N	N	N	0
D10		cartax	swd	30	2	1	1	0	1	1	0			178.392	N	N	N	0
E1		cartax	pachy	28	2	1	1	0	1	1	0			157.467	N	N	N	0
E2		cartax	pachy	28	2	1	1	1	1	1	0			157.467	N	N	N	0
E3		cartax	pachy	28	2	1	1	0	1	1	0			157.467	N	N	N	0
E4		cartax	pachy	28	3	1	1	1	1	1	0			157.467	N	N	N	0
E5		cartax	pachy	28	3	1	1	0	1	1	0			157.467	N	N	N	0
E1		cartax	tj	22	2	1	1	1	1	1	0			64.782	N	N	N	0
E2		cartax	tj	22	2	1	1	0	1	1	1			64.782	N	N	N	0
E3		cartax	tj	22	2	1	1	0	1	1	0			64.782	N	N	N	0
E4		cartax	tj	22	2	1	1	0	1	1	1			64.782	N	N	N	0
E5		cartax	tj	22	2	1	1	1	1	1	1			64.782	N	N	N	0
E6		cartax	tj	22	2	1	1	1	1	1	0			64.782	N	N	N	0
E7		cartax	tj	22	1	1	1	0	1	0	0			64.782	N	N	N	0
E8		cartax	tj	22	2	1	1	0	1	0	0			64.782	N	N	N	0
E9		cartax	tj	22	2	1	1	1	1	1	1			64.782	N	N	N	0
E10		cartax	tj	22	2	1	1	0	1	1	0			64.782	N	N	N	0
F1		magenta	tj	16	1	1	1	0	0	0	0			64.782	N	N	N	0
F2		magenta	tj	16	2	1	1	0	0	1	0			64.782	N	N	N	0
F3		magenta	tj	16	1	0	1	0	0	0	1			64.782	N	N	N	0
F4		magenta	tj	16	2	1	1	0	0	0	0			64.782	N	N	N	0
F5		magenta	tj	16	3	1	1	1	0	1	1			64.782	N	N	N	0
F6		magenta	tj	16	1	1	0	0	0	0	0			64.782	N	N	N	0
F7		magenta	tj	16	2	1	1	0	0	1	0			64.782	N	N	N	0
F8		magenta	tj	16	1	1	1	0	0	0	1			64.782	N	N	N	0
F9		magenta	tj	16	3	1	1	1	1	1	1			64.782	N	N	N	0
F10		magenta	tj	16	1	1	1	0	0	0	0			64.782	N	N	N	0
B1		magenta	tj	0	3	1	1	0	1	1	1	18.2939	6.28907	64.782	N	N	N	0
B2		magenta	tj	0	3	1	1	1	1	1	1	10.5523	3.85587	64.782	N	N	N	0
B3		magenta	tj	0	5	1	1	1	1	1	1	64.7627	27.3353	64.782	N	N	N	0
B4		magenta	tj	0	5	1	1	1	1	1	1	50.3063	54.4286	64.782	N	N	N	0
B5		magenta	tj	0	5	1	1	1	1	1	1	13.7719	20.8415	64.782	N	N	N	0
B7		magenta	tj	2	2	1	1	0	0	1	1	4.7646	4.39447	64.782	N	N	N	0
B8		magenta	tj	2	4	1	1	0	0	1	1	24.6611	14.5026	64.782	N	N	N	0
B9		magenta	tj	2	2	1	1	0	1	1	1	9.68907	1.37093	64.782	N	N	N	0
B10		magenta	tj	2	2	1	1	0	0	1	0	3.951	3.6248	64.782	N	N	N	0
B11		magenta	tj	2	2	1	1	0	0	1	0	6.2744	3.97333	64.782	N	N	N	0
C1		magenta	tj	4	3	1	1	0	1	1	1	1.63062	2.716	64.782	N	N	N	0
C2		magenta	tj	4	1	1	1	0	0	1	0	1.41437	0.794667	64.782	N	N	N	0
C3		magenta	tj	4	2	1	1	0	0	1	0	1.717	1.53067	64.782	N	N	N	0
C4		magenta	tj	4	2	1	1	0	0	1	1	2.1565	2.06992	64.782	N	N	N	0
C5		magenta	tj	4	1	1	1	0	0	1	0	3.06183	0.562125	64.782	N	N	N	0
C6		magenta	tj	4	2	1	1	0	0	1	0	1.86587	2.19033	64.782	N	N	N	0
C7		magenta	tj	4	1	1	1	0	1	1	1	2.01775	0.144125	64.782	N	N	N	0
C8		magenta	tj	4	1	1	1	0	0	1	1	1.65437	0.658083	64.782	N	N	N	0
D1		magenta	tj	8	1	1	1	0	0	1	0	3.73781	4.0251	64.782	N	N	N	0
D2		magenta	tj	8	1	1	0	0	0	0	0	2.81862	2.27776	64.782	N	N	N	0
D3		magenta	tj	8	1	1	1	0	0	0	0	3.32152	1.3751	64.782	N	N	N	0
D4		magenta	tj	8	1	1	1	0	0	0	0	2.25538	0.758095	64.782	N	N	N	0
D5		magenta	tj	8	1	1	1	0	0	1	0	23.836	12.6274	64.782	N	N	N	0
D7		magenta	tj	14	1	0	1	0	0	0	0	1.77528	0.907389	64.782	N	N	N	0
D8		magenta	tj	14	1	0	1	0	0	0	0	1.63061	1.55289	64.782	N	N	N	0
D9		magenta	tj	14	1	0	1	0	0	1	0	6.06961	1.83617	64.782	N	N	N	0
D10		magenta	tj	14	1	0	1	1	0	1	0	1.68039	0.790556	64.782	N	N	N	0
D11		magenta	tj	14	1	0	1	0	0	0	0	3.048	0.391056	64.782	N	N	N	0
D12		magenta	tj	14	1	0	1	0	0	0	0	1.99989	1.38083	64.782	N	N	N	0
E1		magenta	tj	12	1	0	1	0	0	1	0	1.66842	1.80221	64.782	N	N	N	0
E2		magenta	tj	12	1	0	1	0	0	1	0	2.18008	1.99913	64.782	N	N	N	0
E3		magenta	tj	12	1	0	1	0	0	1	1	1.49617	0.8455	64.782	N	N	N	0
E4		magenta	tj	12	1	1	1	0	0	1	0	1.85696	0.927833	64.782	N	N	N	0
E5		magenta	tj	12	1	1	1	0	0	1	0	6.15225	1.28779	64.782	N	N	N	0
E6		magenta	tj	12	1	0	1	0	0	0	0	1.62229	0.499208	64.782	N	N	N	0
E7		magenta	tj	12	1	0	1	1	0	0	0	4.51992	0.694542	64.782	N	N	N	0
E8		magenta	tj	12	1	0	1	0	0	0	0	2.36108	0.763917	64.782	N	N	N	0
F1		magenta	tj	16	1	0	1	0	0	0	0	1.88081	1.74448	64.782	N	N	N	0
F2		magenta	tj	16	1	0	1	0	0	1	0	4.49063	1.32789	64.782	N	N	N	0
F3		magenta	tj	16	1	0	1	0	0	0	0	2.46596	1.38189	64.782	N	N	N	0
F4		magenta	tj	16	1	0	1	0	0	0	0	1.95852	0.798	64.782	N	N	N	0
F5		magenta	tj	16	1	0	1	0	0	0	0	2.56063	0.899556	64.782	N	N	N	0
F6		magenta	tj	16	1	0	1	1	0	0	1	1.8763	0.373296	64.782	N	N	N	0
F7		magenta	tj	16	1	1	1	0	0	0	0	1.61019	0.67463	64.782	N	N	N	0
F8		magenta	tj	16	1	1	1	0	1	1	1	1.68781	0.874037	64.782	N	N	N	0
F9		magenta	tj	16	1	0	1	0	0	0	0	1.42078	0.34437	64.782	N	N	N	0
